# Supplementary material for: Systematic protein-protein interaction and pathway analyses in the idiopathic inflammatory myopathies
Source: Arthritis Res Ther. 2016 Jul 7;18:156. doi: 10.1186/s13075-016-1061-7 (PMC4936183; doi:10.1186/s13075-016-1061-7)
Supplement: Additional file 1: — Input for analyses. Excel file of the information in Table 1 about myositis-specific and associated autoantibody targets and significant or suggestive SNPs used in analyses (XLSX 12 kb) [file 13075_2016_1061_MOESM1_ESM.xlsx]

## Sheet: Autoantibodies
Symbol	Description	MSA/MAA
GARS	Glycyl-tRNA synthetase	Anti-EJ
YARS	Tyrosyl-tRNA synthetase	Anti-Ha
HARS	Histidyl-tRNA synthetase	Anti-Jo-1
NARS	Asparaginyl-tRNA synthetase	Anti-KS
IARS	Isoleucyl-tRNA synthetase	Anti-OJ
AARS	Alanyl-tRNA synthetase	Anti-PL-12
TARS	Threonyl-tRNA synthetase	Anti-PL-7
FARSA	Phenylalanyl-tRNA synthetase, alpha subunit	Anti-Zo-α
FARSB	Phenylalanyl-tRNA synthetase, beta subunit	Anti-Zo-β
CHD3	Chromodomain helicase DNA binding protein 3	Anti-Mi-2α
CHD4*	Chromodomain helicase DNA binding protein 4	Anti-Mi-2β
SRP54	Signal recognition particle 54kDa	Anti-SRP
SAE1	Small ubiquitin related modifier 1 activating enzyme subunit 1	Anti-SAE-1
UBA2	Ubiquitin-like modifier activating enzyme 2	Anti-SAE-2
TRIM33	Tripartite motif containing 33	Anti-TIF1γ
TRIM24	Tripartite motif containing 24	Anti-TIF1α
TRIM28	Tripartite motif containing 28	Anti-TIF1β
IFIH1	Interferon induced with helicase C domain 1	Anti-MDA5
NT5C1A	5'-nucleotidase, cytosolic 1A	Anti-NT5C1A
ABTB1	Ankyrin repeat and BTB (POZ) domain containing 1	Anti-Fer
HMGCR	3-hydroxy-3-methylglutaryl-CoA reductase	Anti-HMGCR
MORC3	MORC family CW-type zinc finger 3	Anti-NXP2
PMS1	Postmeiotic segregation increased 1	Anti-PMS1
PMS2	Postmeiotic segregation increased 2	Anti-PMS2
MLH1	MutL homolog 1	Anti-MLH1
PRKDC	Protein kinase, DNA-activated, catalytic polypeptide	Anti-DNA PKCS
EXOSC9	Exosome component 9	Anti-PMScl-75
EXOSC10	Exosome component 10	Anti-PMScl-100

## Sheet: SNPs
rsID	Coordinates ( GRCh37 assembly)	Immunochip P-value	Clinical Group
rs5754467	Chr22:21985094	4.67x10-07	IIM
rs6599390	Chr4:956047	6.48x10-07	IIM
rs4853540	Chr2:191917317	1.57x10-06	IIM
rs10189330	Chr2:99389870	2.68x10-06	IIM
rs570676	Chr11:36492191	9.42x10-06	IIM
rs223900	Chr16:57445376	9.97x10-06	IIM
rs451375 (Proxy for rs376072)	Chr3:28049889	(1.45x10-05)	IIM
rs3116494	Chr2:204592021	1.54x10-05	IIM
rs11064180	Chr12:6523249	1.61x10-05	IIM
rs2476601	Chr1:114377568	7.22x10-09 / 7.90x10-11	IIM / PM
rs3094013	Chr6:31434366	6.36x10-76	PM
rs9905921	Chr17:71527243	2.01x10-06	PM
rs7956536	Chr12:109980516	3.66x10-06	PM
rs2286896	Chr2:191535576	3.76x10-06	PM
rs17799348	Chr8:11333521	4.13x10-06	PM
rs917998 (Proxy for rs1420095)	Chr2:103068156	(6.16x10-06)	PM
rs4690220 (Proxy rs11724804 in GRAIL)	Chr4:980464	7.47x10-06	PM
rs7535818 (Proxy rs2984920 in GRAIL)	Chr1:192545099	1.37x10-05	PM
rs3129927	Chr6:32333827	3.74x10-48 / 2.06x10-129	DM/JDM/ IIM
rs4702698	Chr5:10517908	4.77x10-06	DM/JDM
rs4921293	Chr5:159928876	8.27x10-06	DM/JDM
rs1008723	Chr17:38066267	9.05x10-06	DM/JDM
