# Supplementary material for: Systematic protein-protein interaction and pathway analyses in the idiopathic inflammatory myopathies
Source: Arthritis Res Ther. 2016 Jul 7;18:156. doi: 10.1186/s13075-016-1061-7 (PMC4936183; doi:10.1186/s13075-016-1061-7)
Supplement: Additional file 3: — DAPPLE output. Excel file of the output provided by http://www.broadinstitute.org/mpg/dapple/dappleTMP.php from each DAPPLE analysis on SNPs, autoantibody targets, a subset of autoantibody targets and SNPs and autoantibody target subset combined (XLSX 6162 kb) [file 13075_2016_1061_MOESM3_ESM.xlsx]

## Sheet: 21 MSAs
21MSAs
Genome Assembly: 18
Number of permutations: 20000
Common interactor binding degree: 2
Iterate: false
Plot: true
Seed File: Manual entry
Regulatory region in kb: 50,50
Genes to specify: none
Warnings: Your job was submitted without any warnings.
UBA2
PMS1
HARS
IARS
IFIH1
CHD4
TARS
MLH1
EXOSC10
AARS
ABTB1
MORC3
SRP54
HMGCR
YARS
NARS
TRIM33
PRKDC
FARSB
GARS
NT5C1A
There were 7.0 disease proteins participating in the direct network.
There were 4 direct interactions in total.
Mean associated protein direct connectivity: 1.14285714286
Mean associated protein indirect connectivity: 15.0
Mean CI connectivity: 2.31343283582
AARS G2
TARS G17
MLH1 G9
PRKDC G10
SRP54 G19
UBA2 G20
GARS G3
CHD4 G7
NARS G11
HARS G4
ABTB1 G0
HMGCR G12
TRIM33 G6
YARS G5
PMS1 G14
IARS G16
EXOSC10 G13
FARSB G8
GENE	REGION	P_uncorrected	P_corrected
GARS	G3	0.000315748	0.000315748
PMS1	G14	0.000420986	0.000420986
UBA2	G20	0.00347049	0.00347049
IARS	G16	0.00567583	0.00567583
YARS	G5	0.0109168	0.0109168
HARS	G4	0.0115448	0.0115448
AARS	G2	0.0178137	0.0178137
NARS	G11	0.0322601	0.0322601
TARS	G17	0.0558269	0.0558269
PRKDC	G10	0.172466	0.172466
MLH1	G9	0.193019	0.193019
HMGCR	G12	0.299945	0.299945
EXOSC10	G13	0.336016	0.336016
FARSB	G8	0.338844	0.338844
CHD4	G7	0.551993	0.551993
SRP54	G19	0.553612	0.553612
ABTB1	G0	0.571916	0.571916
TRIM33	NA	NA	NA
PARAMETER	OBSERVED	EXPECTED	P_VALUE
Direct Edge Count	4	0.37535	0.000699965
Seed Direct Degrees Mean 1.14285714286	0.322519	0.0170491
Seed Indirect Degrees Mean	15	6.11386	0.00954952
Seed CI Degrees Mean	2.31343	2.0709	0.0112994
IARS
AARS
UBA2
NARS
YARS
PMS1
HARS
GARS
PROTEIN	NUM_BINDERS	P_VALUE	P_VALUE_CORRECTED
PKM2	3	5.26288e-05	0.00352001
IKBKE	5	5.26288e-05	0.00352001
GCN1L1	3	5.26288e-05	0.00352001
TRAF6	6	5.26288e-05	0.00352001
EEF2	3	5.26288e-05	0.00352001
C1D	2	0.000210515	0.014007
DARS	3	0.000263144	0.0174784
ACSS2	2	0.000315773	0.0209378
KARS	3	0.00042103	0.0278207
NBN	2	0.00042103	0.0278207
EEF1G	3	0.000473659	0.0312442
CIB1	2	0.000526288	0.0346558
SUMO1P3	4	0.000526288	0.0346558
IKZF1	2	0.000578917	0.0380556
ELF3	2	0.000842061	0.0548786
ATM	2	0.000947319	0.0615263
HDLBP	2	0.0011052	0.0714116
MCC	3	0.00173675	0.109937
HSP90AB1	4	0.00199989	0.125521
HOXB7	2	0.0023683	0.146888
BCAR3	2	0.00247355	0.152897
OLA1	2	0.00252618	0.155887
NFKBIE	2	0.00257881	0.158865
MAP3K3	2	0.0027367	0.16774
ATR	2	0.00278933	0.170677
SMAD2	2	0.00289458	0.176522
EEF1B2	2	0.00299984	0.182326
IARS	2	0.0031051	0.18809
MRE11A	2	0.00336824	0.202324
NEDD8	2	0.0034735	0.207949
MTHFD1	2	0.00368402	0.219082
HSPA9	2	0.0042103	0.246244
XRN1	2	0.00442082	0.256846
KIAA0368	2	0.00552602	0.310143
ENSG00000204523	3	0.00631546	0.345888
TOP1	2	0.00647334	0.352816
LARP2	2	0.00652597	0.355108
PSMD8	2	0.00710489	0.379808
RECQL	2	0.00757855	0.399322
NFKB2	2	0.00868375	0.442533
HMGB1	2	0.010631	0.511342
SCN1A	2	0.011631	0.543352
ARF6	2	0.0141045	0.613928
EIF3C	2	0.0143677	0.620771
RBBP7	2	0.0154202	0.646971
IKBKG	2	0.0163149	0.667832
YWHAZ	3	0.0173675	0.690824
VHL	2	0.0177885	0.699576
HSPH1	2	0.021262	0.763053
POLR2A	2	0.0224199	0.781119
PCNA	2	0.0228935	0.788112
KPNA5	2	0.024525	0.810556
CASP3	2	0.0254723	0.822496
KPNA6	2	0.0287353	0.858219
MYC	2	0.0341561	0.902554
PAPOLA	2	0.0355771	0.911707
MAP3K14	2	0.0425767	0.945804
AR	2	0.0513131	0.970675
SNORD21	2	0.072733	0.993651
ACTG1	2	0.0877849	0.997879
BRCA1	2	0.094995	0.998754
KPNB1	2	0.116941	0.999759
IPO4	2	0.120625	0.999818
HSPA8	3	0.121836	0.999834
RPS27A	2	0.564602	1
UBC	2	0.501553	1
LOC100130702	2	0.441766	1

## Sheet: 28 MSAs
28 MSAs
Genome Assembly: 18
Number of permutations: 20000
Common interactor binding degree: 2
Iterate: false
Plot: true
Seed File: Manual entry
Regulatory region in kb: 50,50
Genes to specify: none
Warnings: Your job was submitted without any warnings.
SAE1
PMS1
HARS
IFIH1
CHD4
PMS2
AARS
HMGCR
MLH1
NT5C1A
TRIM28
TARS
EXOSC10
ABTB1
SRP54
CHD3
YARS
TRIM33
UBA2
FARSB
IARS
MORC3
EXOSC9
GARS
PRKDC
FARSA
TRIM24
NARS
There were 19.0 disease proteins participating in the direct network.
There were 12 direct interactions in total.
Mean associated protein direct connectivity: 1.26315789474
Mean associated protein indirect connectivity: 22.48
Mean CI connectivity: 2.39259259259
NARS -- IARS
CHD3 -- TRIM28
CHD3 -- CHD4
MLH1 -- PMS1
MLH1 -- PMS2
TRIM28 -- TRIM24
HARS -- TARS
TRIM33 -- TRIM24
EXOSC10 -- EXOSC9
UBA2 -- SAE1
FARSB -- FARSA
GARS -- IARS
NARS G22
YARS G19
EXOSC10 G11
MLH1 G21
SRP54 G26
TRIM28 G14
ABTB1 G6
HARS G13
TRIM33 G7
CHD3 G25
PMS1 G16
UBA2 G27
TRIM24 G18
AARS G1
FARSB G15
PRKDC G2
CHD4 G9
EXOSC9 G23
FARSA G8
SAE1 G20
TARS G24
HMGCR G10
PMS2 G3
GARS G12
IARS G4
GENE	REGION	P_uncorrected	P_corrected
UBA2	G27	0.000302992	0.000302992
GARS	G12	0.000504961	0.000504961
PMS1	G16	0.00363287	0.00363287
TRIM24	G18	0.0047416	0.0047416
YARS	G19	0.00836584	0.00836584
TRIM28	G14	0.00896924	0.00896924
NARS	G22	0.00917033	0.00917033
TRIM33	G7	0.0109792	0.0109792
IARS	G4	0.0114814	0.0114814
MLH1	G21	0.0178981	0.0178981
HARS	G13	0.019499	0.019499
CHD3	G25	0.0266869	0.0266869
FARSA	G8	0.0301714	0.0301714
AARS	G1	0.030967	0.030967
TARS	G24	0.0322592	0.0322592
EXOSC9	G23	0.0343447	0.0343447
FARSB	G15	0.0461199	0.0461199
EXOSC10	G11	0.0568423	0.0568423
PMS2	G3	0.0924024	0.0924024
CHD4	G9	0.211392	0.211392
SAE1	G20	0.214439	0.214439
PRKDC	G2	0.269394	0.269394
HMGCR	G10	0.443073	0.443073
ABTB1	G6	0.706463	0.706463
SRP54	G26	0.774014	0.774014
PARAMETER	OBSERVED	EXPECTED	P_VALUE
Direct Edge Count	12	0.99295	5e-05
Seed Direct Degrees Mean	1.26316	0.663303	0.04725
Seed Indirect Degrees Mean	22.48	9.47306	0.00145
Seed CI Degrees Mean	2.39259	2.12832	0.00605
TRIM33
EXOSC9
MLH1
HARS
CHD3
FARSA
NARS
YARS
IARS
TRIM28
TRIM24
UBA2
PMS1
GARS
AARS
FARSB
TARS
PROTEIN	NUM_BINDERS	P_VALUE	P_VALUE_CORRECTED
IKBKE	7	5.05025e-05	0.00679482
IKZF1	3	5.05025e-05	0.00679482
BRIP1	2	5.05025e-05	0.00679482
SUMO1P3	7	5.05025e-05	0.00679482
MLH3	2	5.05025e-05	0.00679482
TRAF6	8	5.05025e-05	0.00679482
C1D	3	5.05025e-05	0.00679482
ZNF10	2	0.000101005	0.0135438
BCAR3	3	0.00020201	0.0269055
GCN1L1	3	0.000303015	0.0400876
DARS	3	0.000353517	0.046612
PKM2	3	0.000555527	0.0722723
SUMO3	3	0.00060603	0.0785796
IKZF3	2	0.000656532	0.0848442
SATB1	2	0.000656532	0.0848442
KARS	3	0.000656532	0.0848442
NEK9	2	0.000757537	0.097247
SUMO2	3	0.000858542	0.109483
XRCC4	2	0.00101005	0.127529
EXOSC7	2	0.00106055	0.133463
MBD2	2	0.00111105	0.139357
EXO1	2	0.00151507	0.1851
NR3C1	3	0.00151507	0.1851
HSD11B1	2	0.00156558	0.190646
MBD3	2	0.00166658	0.201625
LOC100130430	3	0.00171708	0.207058
SUMO4	3	0.00176759	0.212456
CIB1	2	0.00186859	0.223141
MPP6	2	0.0020201	0.238899
NBN	2	0.0020706	0.244081
RBBP7	3	0.0021211	0.249228
VHL	3	0.00222211	0.259418
EPB41L1	2	0.00237362	0.274446
TRIM24	2	0.00242412	0.279387
PMS2CL	2	0.00247462	0.284296
ACSS2	2	0.00247462	0.284296
KPNA6	3	0.00267663	0.303599
ELF3	2	0.00282814	0.317737
EXOSC8	2	0.00287864	0.322386
EXOSC1	2	0.00308065	0.340669
UBE2I	3	0.00308065	0.340669
KPNA5	3	0.00313115	0.345163
HSPH1	3	0.00363618	0.388462
PCMT1	2	0.00368668	0.392633
TTC37	2	0.00368668	0.392633
ARF6	3	0.00373718	0.396775
BRCA1	3	0.00383819	0.404975
HSP90AB1	5	0.0039897	0.417069
MAP3K3	2	0.0040907	0.424996
RCOR1	2	0.00444422	0.451905
HDLBP	2	0.00449472	0.455646
EXOSC3	2	0.00454522	0.459361
IKBKG	3	0.00464623	0.466717
TRIM28	2	0.00464623	0.466717
AR	3	0.00469673	0.470357
MTA2	2	0.00484824	0.481131
MSH3	2	0.00489874	0.484674
EXOSC2	2	0.00499975	0.491688
SKIV2L	2	0.00520176	0.505432
ENSG00000206353	2	0.00525226	0.50881
EEF1B2	2	0.00555527	0.528602
MTA1	2	0.00555527	0.528602
ENSG00000206267	2	0.00575728	0.541355
CBX1	2	0.00575728	0.541355
IARS	2	0.0060098	0.556816
DIS3	2	0.00626231	0.571759
SKIV2L2	2	0.00631281	0.574687
RFC1	2	0.00636331	0.577596
RAD51	2	0.00636331	0.577596
CBX3	2	0.00656532	0.589033
HOXB7	2	0.00671683	0.597408
MSH6	2	0.00707035	0.616297
ENSG00000204523	4	0.00712085	0.618923
EXOSC4	2	0.00727236	0.626694
ATM	2	0.00727236	0.626694
NEDD8	2	0.00782789	0.653864
NFKBIE	2	0.00823191	0.672382
EEF2	3	0.00823191	0.672382
PCNA	3	0.00888844	0.700399
MLH1	2	0.00909045	0.708531
OLA1	2	0.00949447	0.724144
EEF1G	3	0.00964598	0.729783
MRE11A	2	0.01005	0.744265
EXOSC5	2	0.0101005	0.74602
MTHFD1	2	0.0104035	0.756303
POLD1	2	0.0113631	0.786217
HSPA9	2	0.0120196	0.804555
THOC4	2	0.0121711	0.80856
RECQL	2	0.0123731	0.813773
ESR1	3	0.0131812	0.833255
XRN1	2	0.0134337	0.838917
CHD3	2	0.0137872	0.846525
LARP2	2	0.0141407	0.853777
ATR	2	0.0144942	0.860688
MCC	3	0.0156053	0.880367
MSH2	2	0.0161608	0.889145
KIAA0368	2	0.0162618	0.890671
YWHAZ	4	0.0167163	0.897283
PNO1	2	0.0173224	0.905486
CBX5	2	0.0175244	0.908073
RAD52	2	0.0180294	0.914238
SCN1A	2	0.019393	0.928907
EFTUD2	2	0.019999	0.9346
NCOR1	2	0.0202515	0.936836
NFKB2	2	0.0214131	0.946183
PSMD8	2	0.0219181	0.949806
HNRNPR	2	0.0223221	0.952529
TOP1	2	0.0236857	0.960681
ERCC4	2	0.0262613	0.972475
TP53	3	0.0278269	0.977849
KPNB1	3	0.0303015	0.984298
HMGB1	2	0.0306045	0.984947
SMAD2	2	0.0342407	0.990936
VIM	2	0.0440382	0.997712
HDAC1	2	0.0441897	0.99776
HDAC2	2	0.0455533	0.998153
PAPOLA	2	0.0460583	0.99828
EIF3C	2	0.0464623	0.998376
RBBP4	2	0.0467148	0.998433
PRKAB1	2	0.050957	0.999142
CASP3	2	0.051159	0.999166
RANGAP1	2	0.0532296	0.999379
DHX37	2	0.0555022	0.999551
POLR2A	2	0.06131	0.999805
MAP3K14	2	0.0718146	0.999957
MYC	2	0.080905	0.999989
YWHAB	2	0.0840362	0.999993
XRCC6	2	0.130953	1
IPO4	2	0.147669	1
ACTG1	2	0.15777	1
SNORD21	2	0.163578	1
HSPA8	3	0.404222	1
UBC	2	0.749003	1
RPS27A	2	0.789203	1
LOC100130702	2	0.705823	1

## Sheet: 22 SNPs
22SNPs
Genome Assembly: 18
Number of permutations: 20000
Common interactor binding degree: 2
Iterate: false
Plot: true
Seed File: Manual entry
Regulatory region in kb: 50,50
Genes to specify: none
Warnings: Your job was submitted without any warnings.
rs7535818
rs4853540
rs3129927
rs917998
rs4921293
rs223900
rs570676
rs5754467
rs4702698
rs3116494
rs7956536
rs1008723
rs6599390
rs2286896
rs17799348
rs3094013
rs2476601
rs9905921
rs10189330
rs451375
rs11064180
rs4690220
There were 26.0 disease proteins participating in the direct network.
There were 20 direct interactions in total.
Mean associated protein direct connectivity: 1.53846153846
Mean associated protein indirect connectivity: 22.3737373737
Mean CI connectivity: 2.96959459459
KCTD10	rs7956536
C6orf48	rs3094013
RGS1	rs7535818
RNF5	rs3094013
PSORS1C2	rs3094013
TCAP	rs1008723
PBX2	rs3094013
CCHCR1	rs3094013
IL18R1	rs917998
LTBR	rs11064180
HIC2	rs5754467
CCL17	rs223900
RAPH1	rs3116494
UBE3B	rs7956536
HLA-DRA	rs3129927
DCLRE1B	rs2476601
IKZF3	rs1008723
STAT1	rs2286896
IL18RAP	rs917998
CX3CL1	rs223900
PPP1R1B	rs1008723
GRB7	rs1008723
RPL19	rs1008723
FKBPL	rs3094013
MMAB	rs7956536
MAGI3	rs2476601
VARS	rs3094013
ORMDL3	rs1008723
HLA-DOB	rs3129927
C6orf25	rs3094013
HSPA1L	rs3094013
APOM	rs3094013
AIF1	rs3094013
STARD3	rs1008723
CIAPIN1	rs223900
C6orf47	rs3094013
HLA-DQA2	rs3129927
SNORD84	rs3094013
PTPN22	rs2476601
BLK	rs17799348
SLU7	rs4921293
ARL2BP	rs223900
RAG1	rs570676
DDAH2	rs3094013
ERBB2	rs1008723
UBE2L3	rs5754467
MICA	rs3094013
HLA-DRB1	rs3129927
IDUA	rs6599390
CLIC1	rs3094013
GPSM3	rs3094013
NEU1	rs3094013
HSPA1A	rs3094013
HLA-DRB5	rs3129927
PSMB8	rs3129927
TRAF6	rs570676
PPIL2	rs5754467
HLA-DQB1	rs3129927
AP4B1	rs2476601
PTTG1	rs4921293
STK19	rs3094013
PPT2	rs3094013
SLC44A4	rs3094013
GAK	rs6599390
CCL22	rs223900
C2	rs3094013
ATP6V1G2	rs3094013
CSNK2B	rs3094013
STAC2	rs1008723
POU5F1	rs3094013
EHMT2	rs3094013
AGPAT1	rs3094013
C6orf15	rs3094013
NOTCH4	rs3094013
CCDC102A	rs223900
GPANK1	rs3094013
DOK4	rs223900
CACNB1	rs1008723
NCR3	rs3094013
SCNN1A	rs11064180
TNF	rs3094013
LST1	rs3094013
MSH5	rs3094013
FBXL20	rs1008723
ROPN1L	rs4702698
COQ9	rs223900
VAMP1	rs11064180
RSBN1	rs2476601
GLS	rs2286896
HIPK1	rs2476601
CD28	rs3116494
HLA-DQA1	rs3129927
ATF6B	rs3094013
IL1RL1	rs917998
LTB	rs3094013
MVK	rs7956536
LSM2	rs3094013
SLC9A4	rs917998
POLR2C	rs223900
HLA-C	rs3094013
FGFRL1	rs6599390
PSMD3	rs1008723
LY6G6F	rs3094013
PCGF3	rs6599390
TAP2	rs3129927
MED1	rs1008723
NAB1	rs2286896
TAP1	rs3129927
DGKQ	rs6599390
RAG2	rs570676
CDSN	rs3094013
ZBTB12	rs3094013
CCDC116	rs5754467
STAT4	rs2286896
SLC9A2	rs917998
HSPA1B	rs3094013
AGER	rs3094013
CTLA4	rs3116494
NEUROD2	rs1008723
SKIV2L	rs3094013
PI4KAP2	rs5754467
CD27	rs11064180
TNXB	rs3094013
GENE	REGION	P_uncorrected	P_corrected
UBE3B	rs7956536	0.000200783	0.00080289
TRAF6	rs570676	0.000702652	0.00210648
SLU7	rs4921293	0.068946	0.133138
PSMB8	rs3129927	0.0153017	0.142899
PTPN22	rs2476601	0.0287052	0.160334
CTLA4	rs3116494	0.0593308	0.167641
DCLRE1B	rs2476601	0.0328565	0.181638
PSMD3	rs1008723	0.0147038	0.187291
BLK	rs17799348	0.219002	0.219002
LTBR	rs11064180	0.0727202	0.260662
DOK4	rs223900	0.0638046	0.447543
CD28	rs3116494	0.181384	0.45142
VARS	rs3094013	0.0146042	0.491732
MICA	rs3094013	0.016696	0.539065
CIAPIN1	rs223900	0.0845734	0.548548
IL1RL1	rs917998	0.147893	0.550769
HLA-DQA2	rs3129927	0.100354	0.652692
HLA-DRB5	rs3129927	0.100449	0.653059
PTTG1	rs4921293	0.414818	0.657562
SLC9A2	rs917998	0.194052	0.659956
HLA-DOB	rs3129927	0.104824	0.669568
GRB7	rs1008723	0.0833242	0.704185
MVK	rs7956536	0.340481	0.810805
LY6G6F	rs3094013	0.0361119	0.815828
ERBB2	rs1008723	0.119581	0.831868
RAG1	rs570676	0.452886	0.83623
HLA-DQA1	rs3129927	0.196844	0.888313
UBE2L3	rs5754467	0.369745	0.900556
POLR2C	rs223900	0.229877	0.904712
HLA-DQB1	rs3129927	0.219534	0.916143
TNF	rs3094013	0.0564073	0.930803
GAK	rs6599390	0.431895	0.940824
CCHCR1	rs3094013	0.0646787	0.953847
CCDC116	rs5754467	0.496392	0.967606
SCNN1A	rs11064180	0.609979	0.976861
STAT4	rs2286896	0.665936	0.987546
HLA-C	rs3094013	0.0992112	0.991822
PPIL2	rs5754467	0.623158	0.9924
FBXL20	rs1008723	0.313134	0.994798
LTB	rs3094013	0.115904	0.996541
PCGF3	rs6599390	0.685768	0.996936
IKZF3	rs1008723	0.343738	0.997252
STAT1	rs2286896	0.783554	0.997805
RNF5	rs3094013	0.125506	0.997907
COQ9	rs223900	0.510962	0.9984
CD27	rs11064180	0.818624	0.998918
C6orf25	rs3094013	0.145389	0.999273
RGS1	rs7535818	0.999298	0.999298
PPP1R1B	rs1008723	0.438986	0.999694
RAPH1	rs3116494	0.94269	0.999812
TNXB	rs3094013	0.202502	0.99997
RAG2	rs570676	0.977124	0.999988
HIC2	rs5754467	0.902385	0.999991
LSM2	rs3094013	0.225731	0.999992
HSPA1L	rs3094013	0.226967	0.999993
TAP1	rs3129927	0.724561	0.999997
NCR3	rs3094013	0.254696	0.999999
DGKQ	rs6599390	0.937732	0.999999
MED1	rs1008723	0.661978	1
FGFRL1	rs6599390	0.953775	1
TAP2	rs3129927	0.813327	1
GLS	rs2286896	0.991151	1
HLA-DRB1	rs3129927	0.850791	1
STAC2	rs1008723	0.749975	1
SNORD84	rs3094013	0.353704	1
HIPK1	rs2476601	0.975675	1
MAGI3	rs2476601	0.977457	1
ORMDL3	rs1008723	0.833158	1
DDAH2	rs3094013	0.45881	1
VAMP1	rs11064180	0.999243	1
NEUROD2	rs1008723	0.87258	1
NEU1	rs3094013	0.486009	1
AP4B1	rs2476601	0.994592	1
GPANK1	rs3094013	0.495608	1
CSNK2B	rs3094013	0.549287	1
STK19	rs3094013	0.899828	1
AGER	rs3094013	0.598102	1
RSBN1	rs2476601	0.998942	1
TCAP	rs1008723	0.998613	1
RPL19	rs1008723	0.943956	1
FKBPL	rs3094013	0.784067	1
SKIV2L	rs3094013	0.939695	1
C6orf48	rs3094013	0.923469	1
C6orf47	rs3094013	0.788569	1
ATP6V1G2	rs3094013	0.866157	1
AIF1	rs3094013	0.823213	1
ZBTB12	rs3094013	0.812198	1
EHMT2	rs3094013	0.698854	1
CACNB1	rs1008723	0.988471	1
CLIC1	rs3094013	0.941263	1
C2	rs3094013	0.68543	1
AGPAT1	rs3094013	0.954763	1
GPSM3	rs3094013	0.830192	1
HSPA1B	rs3094013	0.582876	1
HSPA1A	rs3094013	0.57604	1
HLA-DRA	rs3129927	0.998862	1
POU5F1	rs3094013	0.591648	1
PBX2	rs3094013	0.986542	1
NOTCH4	rs3094013	0.87408	1
ARL2BP	NA	NA	NA
C6orf15	NA	NA	NA
CCDC102A	NA	NA	NA
PPT2	NA	NA	NA
ROPN1L	NA	NA	NA
KCTD10	NA	NA	NA
LST1	NA	NA	NA
STARD3	NA	NA	NA
SLC9A4	NA	NA	NA
APOM	NA	NA	NA
CX3CL1	NA	NA	NA
CCL22	NA	NA	NA
MMAB	NA	NA	NA
CDSN	NA	NA	NA
PI4KAP2	NA	NA	NA
IDUA	NA	NA	NA
CCL17	NA	NA	NA
SLC44A4	NA	NA	NA
MSH5	NA	NA	NA
IL18RAP	NA	NA	NA
PSORS1C2	NA	NA	NA
IL18R1	NA	NA	NA
NAB1	NA	NA	NA
ATF6B	NA	NA	NA
PARAMETER	OBSERVED	EXPECTED	P_VALUE
Direct Edge Count	20	14.6532	0.105245
Seed Direct Degrees Mean	1.53846	1.42286	0.246188
Seed Indirect Degrees Mean 22.3737373737 15.9501096497 0.0122993850307
Seed CI Degrees Mean	2.96959	2.63001	0.0060497
UBE3B
TRAF6
PROTEIN	NUM_BINDERS	P_VALUE	P_VALUE_CORRECTED
TRAV29DV5	6	5.01983e-05	0.0292809
ENSG00000211762	7	5.01983e-05	0.0292809
PSMD14	6	5.01983e-05	0.0292809
TRAV19	6	5.01983e-05	0.0292809
PSMD1	7	5.01983e-05	0.0292809
PSMD8	6	5.01983e-05	0.0292809
CD3E	7	5.01983e-05	0.0292809
CD247	9	5.01983e-05	0.0292809
TRAV8-4	7	5.01983e-05	0.0292809
ZAP70	7	5.01983e-05	0.0292809
CD3D	6	5.01983e-05	0.0292809
LCK	9	5.01983e-05	0.0292809
CD4	7	5.01983e-05	0.0292809
TRAC	7	5.01983e-05	0.0292809
TNFRSF1A	9	5.01983e-05	0.0292809
ENSG00000206296	5	5.01983e-05	0.0292809
HSPBP1	5	5.01983e-05	0.0292809
ENSG00000206232	5	0.000150595	0.0852998
TRBV12-3	6	0.000150595	0.0852998
ENSG00000211735	6	0.000200793	0.112087
ENSG00000204261	5	0.000200793	0.112087
DNAJA1	6	0.000200793	0.112087
TNFRSF1B	7	0.000200793	0.112087
CD3G	6	0.000250991	0.138091
ENSG00000204496	3	0.000652578	0.320537
STRADB	3	0.000702776	0.340445
TRAF5	3	0.000803173	0.378531
MEGF8	4	0.000853371	0.396743
DNMBP	3	0.00105416	0.464414
PSMC5	5	0.00115456	0.495352
PSMB5	5	0.00120476	0.510146
TRADD	5	0.00130516	0.538446
ENSG00000186879	4	0.00145575	0.577866
MT3	4	0.00165654	0.625247
PLEKHA3	4	0.00165654	0.625247
TRAF2	7	0.00175694	0.646907
ATP2A2	4	0.00185734	0.667317
ENSG00000206439	4	0.00200793	0.695745
CISH	3	0.00215853	0.721748
PSMA4	5	0.00225892	0.737839
ENSG00000206437	2	0.00240952	0.760249
MAP3K8	4	0.00240952	0.760249
MCOLN3	4	0.00271071	0.799495
VCP	5	0.0028111	0.811096
ENSG00000206328	4	0.0028613	0.816643
VEGFB	3	0.0029115	0.822027
PSMD7	4	0.0030621	0.83725
ENSG00000206327	2	0.00316249	0.84667
CALM3	7	0.00326289	0.855545
PSMD13	5	0.00326289	0.855545
FANCC	3	0.00326289	0.855545
PSMC4	5	0.00341348	0.867906
CALM2	7	0.00341348	0.867906
PLCE1	3	0.00346368	0.871787
CALM1	7	0.00351388	0.875554
PSMC2	5	0.00361428	0.882759
HMGB2	3	0.00376487	0.892795
PSMC3	5	0.00401586	0.907651
TRAF4	3	0.00416646	0.915558
BAG5	4	0.00426685	0.920451
DNM2	4	0.00426685	0.920451
HSPA1L	4	0.00456804	0.933495
RIPK2	4	0.00461824	0.935451
TNFSF14	2	0.00481904	0.942718
YARS	2	0.00481904	0.942718
PSMC1	4	0.00486923	0.944403
MAP3K7IP1	4	0.00537122	0.958759
ENSG00000206234	4	0.00562221	0.964483
ENSG00000206298	4	0.00567241	0.965529
MAP3K7IP2	4	0.005823	0.968485
PSMD11	5	0.0058732	0.969413
TRAF1	5	0.0058732	0.969413
AR	5	0.0059234	0.970314
BTF3	2	0.00617439	0.974436
PIAS2	3	0.00642538	0.977986
CSE1L	4	0.00667637	0.981045
FAT1	3	0.00692736	0.983678
APEX1	3	0.00732895	0.987154
JAK2	5	0.00793133	0.991032
PSMD4	6	0.00798153	0.991296
IKBKG	5	0.00798153	0.991296
PSMD10	3	0.00808192	0.991803
STUB1	3	0.00833292	0.992943
PSMA1	4	0.00843331	0.993354
COL3A1	3	0.00848351	0.99355
DNAJB4	3	0.00848351	0.99355
SNAP91	3	0.0086341	0.994105
HIVEP2	4	0.0086843	0.994279
PTPN11	5	0.00898549	0.995221
BCL2L2	3	0.00928668	0.996008
TNXB	3	0.00948748	0.996459
FIBP	2	0.00953767	0.996564
ENSG00000215412	3	0.00963807	0.996764
BID	4	0.0100397	0.997455
DIABLO	2	0.0100397	0.997455
VEGFA	3	0.0100899	0.99753
MAP3K14	5	0.0102404	0.997743
CDK11B	3	0.0105918	0.998171
BRCA1	5	0.010642	0.998225
UBA2	2	0.0106922	0.998277
PIK3C2A	3	0.0109934	0.998561
TP53	7	0.0112444	0.998762
TGFA	2	0.0116962	0.999056
HSPA8	9	0.0124492	0.999399
AP2M1	3	0.0124994	0.999416
IRAK4	2	0.0129512	0.999555
KPNA1	3	0.0129512	0.999555
HSF1	3	0.0130516	0.999581
WDR77	3	0.0131018	0.999593
PSMD6	4	0.0132523	0.999628
USP7	4	0.0141057	0.999777
TAX1BP1	2	0.0142563	0.999797
TNF	3	0.0143567	0.999809
ST13	3	0.0153607	0.999895
PSMB10	3	0.0169168	0.999959
LGALS3BP	3	0.0171176	0.999964
CDC37	3	0.0173184	0.999968
PSMD12	4	0.0173686	0.999969
PSMC6	4	0.01772	0.999975
TIRAP	2	0.0177702	0.999975
CDK2AP1	2	0.0185734	0.999985
EEF1A1P9	10	0.0192761	0.99999
MAP3K7	4	0.0194267	0.999991
CS	2	0.0204307	0.999995
SSPO	4	0.0206817	0.999996
ARPC2	3	0.0211837	0.999997
RASA1	3	0.0218865	0.999998
NPM1	4	0.0219366	0.999998
GRB7	2	0.0229908	0.999999
PSMD2	4	0.023041	0.999999
HSPH1	4	0.023041	0.999999
TEK	2	0.024045	0.999999
PDGFC	2	0.0241956	0.999999
PDGFD	2	0.024547	1
ERBB2	4	0.0251493	1
DBT	3	0.0257517	1
GNG12	3	0.0258019	1
PSMB8	3	0.0265549	1
PSMB6	3	0.0268561	1
LMO2	2	0.0270569	1
FIGF	2	0.0271071	1
GLUD1	2	0.0281612	1
ENSG00000189229	2	0.0282616	1
PSME2	3	0.028362	1
ENSG00000213764	2	0.028864	1
CFTR	3	0.0291652	1
UBE2E1	3	0.029366	1
TRAPPC2	2	0.030119	1
VEGFC	2	0.0308719	1
ENSG00000206258	3	0.0315245	1
CD82	2	0.0316751	1
PGF	2	0.0328297	1
HSPA5	6	0.0328799	1
PIK3CG	3	0.0329803	1
IKBKB	4	0.0329803	1
LSM4	3	0.0333819	1
ENSG00000206505	3	0.0334321	1
CRNKL1	3	0.0339842	1
MLLT1	2	0.034436	1
STIP1	3	0.0348376	1
EIF2AK2	2	0.0350886	1
ZMYND11	2	0.0352392	1
PSMB4	3	0.0353898	1
SHC4	2	0.0363938	1
HSP90AA2	4	0.0364942	1
PSMA6	4	0.0369961	1
HSPA9	4	0.0375483	1
MTHFD1	3	0.0378997	1
NHLH1	2	0.0380503	1
HGF	2	0.0385523	1
COL4A3	3	0.0386527	1
SPTAN1	4	0.0388535	1
KIAA1310	2	0.0389539	1
ELP2	2	0.0392551	1
TXK	2	0.0393555	1
B2M	3	0.0394057	1
BCAP31	2	0.0396566	1
PDGFB	2	0.0410622	1
ZMAT2	2	0.0411124	1
ENSG00000185637	4	0.0416144	1
DHX38	3	0.0418654	1
FGF2	2	0.0420662	1
ENSG00000182367	2	0.0423172	1
PSMA2	3	0.0423674	1
GTPBP4	4	0.0426685	1
CBL	4	0.0430701	1
EEF1D	2	0.0456302	1
NCBP1	2	0.319663	1
SUMO4	4	0.0467848	1
ENSG00000111987	2	0.383967	1
NCBP2	2	0.268711	1
PIK3CA	2	0.155213	1
PIK3CB	2	0.158225	1
PIK3CD	2	0.0746448	1
KDM2B	2	0.0893027	1
DHX9	3	0.192711	1
AP1M1	2	0.0784097	1
GTF2F1	2	0.355605	1
GTF2F2	2	0.354852	1
PTEN	2	0.0675167	1
CTBP1	2	0.0918127	1
CTBP2	2	0.133829	1
YBX1	2	0.543045	1
SMC1A	2	0.583605	1
LSM14A	2	0.344963	1
RPS27A	7	0.232569	1
UBE2D3	2	0.17479	1
XPO1	5	0.0771046	1
EFTUD2	2	0.312133	1
GRAP2	2	0.0889012	1
JAK1	3	0.179007	1
WDR74	2	0.331058	1
ALPK3	2	0.239647	1
SNRPB2	2	0.264947	1
DNAJC8	2	0.14934	1
SUPT5H	2	0.227499	1
EIF4A1	2	0.650018	1
ATXN1	4	0.0728879	1
ENSG00000096171	2	0.082275	1
SMAD4	2	0.55961	1
RET	2	0.0675669	1
CDC2	2	0.631745	1
SART1	2	0.183324	1
SNORA62	2	0.755133	1
LOC100132876	2	0.151649	1
NEDD4	2	0.10642	1
ARF6	2	0.261382	1
DDB1	2	0.250088	1
BIRC2	2	0.0619447	1
ATP6V1E1	2	0.0650068	1
INSR	2	0.1267	1
CDC40	3	0.177551	1
MAP2K6	2	0.0930676	1
RBM5	2	0.277647	1
PSMD9	2	0.0578786	1
PSMD5	2	0.0612921	1
EEF1A2	2	0.0686211	1
EGFR	5	0.0645048	1
PSMD3	2	0.162994	1
CTNNB1	4	0.120325	1
PLCG2	2	0.0726871	1
PLCG1	3	0.408514	1
CPSF7	2	0.207871	1
CPSF3	2	0.449626	1
CPSF2	2	0.22278	1
EIF2S3	2	0.192962	1
NFX1	2	0.366397	1
PGD	2	0.09367	1
DDX18	2	0.356207	1
IL12RB2	2	0.125144	1
CPSF1	2	0.318709	1
CD44	2	0.0510517	1
KPNB1	3	0.472968	1
CD40	2	0.0622961	1
EXOC2	2	0.0702776	1
SNW1	2	0.232318	1
NCK1	3	0.29366	1
CALR	3	0.0623965	1
RBMX	2	0.198584	1
RPL24	2	0.327544	1
EWSR1	2	0.384971	1
SF4	2	0.253351	1
MAT1A	3	0.204508	1
PES1	3	0.131269	1
PTK2B	3	0.182772	1
IKBKE	4	0.64063	1
NUDT21	3	0.0631996	1
EGF	2	0.0741931	1
PRPF6	3	0.152553	1
MDH2	2	0.0999448	1
EIF3G	2	0.189097	1
PCF11	2	0.413333	1
RELA	2	0.533809	1
PIP4K2C	2	0.132373	1
ENSG00000206300	2	0.455098	1
SNORD73A	4	0.691532	1
PTPN18	2	0.0871944	1
FIP1L1	2	0.0569751	1
THOC6	2	0.0978365	1
THOC4	3	0.241906	1
GH1	2	0.344611	1
RBX1	3	0.0741931	1
ATP5O	2	0.0490437	1
ACTB	5	0.687164	1
CD2BP2	2	0.34928	1
FUS	2	0.578786	1
ENSG00000206406	2	0.466292	1
ENSG00000215077	2	0.191908	1
MED6	2	0.0615431	1
MED7	2	0.1012	1
CCAR1	2	0.31645	1
MED9	2	0.064053	1
ENSG00000172850	2	0.298931	1
RUVBL1	4	0.178405	1
RUVBL2	4	0.209728	1
U2AF1	2	0.24306	1
U2AF2	3	0.154912	1
SF3A1	3	0.275589	1
SF3A2	3	0.180714	1
SF3A3	3	0.0837307	1
BMX	2	0.0692234	1
INCENP	2	0.208925	1
IGF1	2	0.0609407	1
RNPS1	4	0.0602379	1
BOP1	2	0.327243	1
EIF4E	2	0.401787	1
TBP	2	0.517143	1
TUBB	3	0.747302	1
CREBBP	5	0.0587822	1
HDAC1	3	0.302645	1
PDGFRB	2	0.281562	1
RPLP0	3	0.804829	1
CSNK2A1P	4	0.442648	1
PRPF40A	3	0.153958	1
TRIP13	2	0.0811204	1
SKP1	2	0.504945	1
EPB41	3	0.204006	1
SNRPA1	3	0.0654586	1
ETF1	2	0.365243	1
MAPK1	3	0.514382	1
FBXW7	2	0.0744943	1
ENSG00000212866	4	0.226595	1
ENSG00000212860	4	0.207771	1
HNRNPA3	2	0.274685	1
HNRNPA0	2	0.233121	1
HNRNPA1	2	0.411224	1
DLL1	2	0.0655088	1
RPS4X	3	0.537774	1
EP300	3	0.296521	1
HNRNPC	3	0.320165	1
ITK	2	0.118016	1
IRS1	2	0.300738	1
CDK5	2	0.158827	1
CDK8	2	0.129311	1
CDK9	3	0.174841	1
XAB2	2	0.13413	1
ENSG00000137379	3	0.602982	1
PTK2	4	0.0619447	1
SF3B5	2	0.326891	1
SF3B4	3	0.123337	1
TCEB1	3	0.0809196	1
SF3B1	3	0.158978	1
SF3B3	3	0.566036	1
YWHAZ	5	0.546459	1
YWHAQ	3	0.193615	1
FYN	3	0.585061	1
PFKP	2	0.0569249	1
MED10	2	0.0897043	1
MED11	2	0.064304	1
MED19	2	0.0963305	1
YWHAE	3	0.276141	1
RAC1	2	0.546408	1
PSME4	2	0.0813212	1
PRKCD	3	0.107675	1
PSME1	2	0.083279	1
PRKCZ	2	0.204357	1
DYNC1H1	2	0.17715	1
TUBA4A	3	0.405251	1
PAPOLA	2	0.246223	1
DDX23	3	0.156568	1
SUMO1P3	4	0.161488	1
CSTF1	2	0.291401	1
CSTF3	2	0.286381	1
CSTF2	2	0.356809	1
ENSG00000112526	2	0.18488	1
ACTG1	3	0.58235	1
CCNT1	2	0.126449	1
CWC22	2	0.0836303	1
CAV1	3	0.1519	1
SNRNP200	3	0.175092	1
IL12RB1	4	0.0742935	1
MAP3K3	4	0.209176	1
MAP3K1	4	0.0786105	1
MAP3K5	3	0.0754982	1
CUL1	2	0.345013	1
LYN	2	0.356307	1
SHC1	3	0.199588	1
SHC3	2	0.0600371	1
PRMT1	3	0.0472366	1
RPL13	3	0.0844335	1
SNORD4A	2	0.608453	1
FGFR3	3	0.0486421	1
BRD2	2	0.176196	1
SNRPD3	3	0.101752	1
SNRPD2	3	0.141358	1
SNRPD1	4	0.173033	1
PRPF8	3	0.177351	1
SYK	3	0.0591838	1
RBBP7	2	0.278299	1
KIT	2	0.116811	1
SPEG	2	0.140254	1
ENSG00000197303	2	0.472918	1
MED29	2	0.106973	1
MED28	2	0.0606395	1
HRAS	2	0.176246	1
MED26	2	0.087094	1
CRK	3	0.166357	1
XRCC5	3	0.118568	1
XRCC6	3	0.342603	1
PRPF4	3	0.219015	1
LOC100130702	7	0.0668139	1
RBM39	2	0.0648562	1
PGK1	2	0.141057	1
KIAA0195	2	0.19492	1
TUBB4	2	0.258421	1
UBE2I	3	0.313388	1
ESR1	4	0.0953767	1
PHF5A	2	0.333266	1
MDFI	2	0.233121	1
RPL18A	3	0.266653	1
RPS15A	2	1.00803	1
CTDP1	2	0.0671653	1
RPS6	3	0.701119	1
ENSG00000176534	2	0.322725	1
SNORD84	2	0.0584308	1
RPS9	2	0.529341	1
EHMT1	2	0.135335	1
STAT3	2	0.4431	1
RBM8A	2	0.302043	1
PNO1	2	0.169419	1
PTPN6	2	0.244968	1
PSMA3	3	0.0596858	1
PSMA7	3	0.159279	1
PSMA5	2	0.155364	1
ENSG00000215292	4	0.414387	1
RPS27	3	0.216304	1
RPS24	2	1.00803	1
SF3B2	3	0.0949752	1
ADAM28	2	0.247478	1
VHL	2	0.965363	1
WDR12	3	0.0802169	1
ENSG00000196681	2	0.326992	1
COL1A1	3	0.0485417	1
C14orf1	2	0.120275	1
CCDC85B	3	0.195322	1
PPP2R1A	3	0.0897545	1
ENSG00000198637	2	0.338587	1
PCBP2	2	0.313589	1
EIF6	2	0.641835	1
MAP2K1	3	0.0917123	1
TXNL4A	2	0.387079	1
PIN1	3	0.101451	1
EIF1B	2	0.575774	1
ENSG00000183311	3	0.632448	1
SMARCA5	2	0.292355	1
HNRNPA2B1	3	0.225591	1
SNORD21	2	0.553587	1
MCM3	2	0.0956779	1
KRTAP4-12	2	0.158024	1
SNRNP40	2	0.206415	1
PPP1CA	2	0.353597	1
SRRM1	2	0.271623	1
PRPF19	2	0.330907	1
HMGB1	3	0.212038	1
C20orf4	2	0.0539632	1
BCL2	3	0.0518046	1
BCL2L1	2	0.111942	1
DARS	2	0.058481	1
PSMF1	2	0.100547	1
OAT	2	0.0738919	1
DHX15	3	0.46082	1
HSPD1	5	0.0698258	1
HSP90AB1	8	0.366598	1
PTP4A3	2	0.162291	1
PTBP1	4	0.238241	1
MAGOH	2	0.308619	1
DDX3X	3	0.0724361	1
ENSG00000130041	3	0.270017	1
RANGAP1	3	0.140505	1
RAP1A	2	0.108378	1
CSNK2A2	3	0.423322	1
PCGF1	2	0.0894533	1
PCGF5	2	0.0996436	1
PCGF6	2	0.0963305	1
EEF1G	3	0.422318	1
FZR1	2	0.119472	1
SNORD55	2	0.64811	1
GRB2	7	0.151749	1
RPL36	2	0.475579	1
UBC	7	0.139551	1
VDR	2	0.0881482	1
PABPC1	2	0.634807	1
RPL4	2	0.851313	1
PCMT1	2	0.0471362	1
NR3C1	3	0.153557	1
CLTC	4	0.1645	1
CHD2	2	0.0586818	1
TUBA1A	4	0.0761508	1
UBE3A	2	0.0571256	1
CTR9	2	0.0762512	1
SUPT16H	2	0.439285	1
PIK3R5	2	0.111089	1
PIK3R4	2	0.163295	1
PIK3R3	2	0.0727875	1
PIK3R2	3	0.0982882	1
PIK3R1	5	0.0823754	1
PCBP1	3	0.11139	1
MYD88	2	0.0596858	1
ZBTB9	2	0.0852869	1
NHP2L1	4	0.0932684	1
UBB	6	0.0755986	1
KIAA0368	2	0.266051	1
LSM1	3	0.0583806	1
POLR2E	4	0.315446	1
POLR2D	2	0.417047	1
POLR2G	3	0.0974851	1
POLR2F	2	0.496963	1
POLR2A	3	0.366046	1
POLR2B	2	0.617138	1
POLR2L	2	0.629737	1
RHOA	3	0.284875	1
POLR2I	2	0.395362	1
POLR2H	3	0.299332	1
POLR2K	2	0.493349	1
POLR2J	2	0.454997	1
TAF6	2	0.261935	1
TAF4	2	0.309472	1
ACTA1	3	0.206466	1
VAV1	2	0.188394	1
SF3B14	2	0.198233	1
BUD31	2	0.112243	1
IPO7	2	0.121932	1
IPO4	3	0.436926	1
PLRG1	2	0.108629	1
USP14	2	0.0861403	1
RPL35A	2	0.330004	1
MAPK14	4	0.0662617	1
HNRNPH1	4	0.213845	1
HNRNPH2	3	0.213092	1
ABL1	3	0.401737	1
TINP1	2	0.150143	1
SNRPF	3	0.100597	1
HNRNPR	3	0.263943	1
HNRNPU	2	0.693891	1
GCN1L1	2	1.00803	1
SNRPG	3	0.262236	1
HNRNPK	2	0.714874	1
HNRNPL	3	0.0971337	1
HNRNPM	4	0.146328	1
RPL7	3	0.186687	1
NFKB1	4	0.0793635	1
LOC100130430	3	0.200241	1
SNRNP70	3	0.165654	1
HNRNPD	2	0.497515	1
HNRNPF	2	0.418102	1
USO1	2	0.185282	1
MNAT1	2	0.280106	1
HNRNPUL1	2	0.200994	1
ACTN4	3	0.0547161	1
ENSG00000204523	5	0.0963807	1
STAT5B	2	0.104764	1
STAT5A	2	0.147483	1
PRKACA	2	0.960092	1
PSMB7	2	0.0826766	1
PSMB3	3	0.0625973	1
PSMB2	3	0.168265	1
PSMB1	2	0.312735	1
RPS11	3	0.263491	1
RPS10	3	0.226444	1
SRC	5	0.187993	1
SSRP1	2	0.322022	1
HSPA1B	3	0.308268	1
HSPA1A	3	0.305055	1
IKBKAP	2	0.150645	1
FAM83A	2	0.349581	1
IDH3A	2	0.147985	1
SFRS9	2	0.426334	1
NEDD4L	2	0.394358	1
SFRS7	2	0.286883	1
SFRS6	2	0.412379	1
SFRS5	2	0.404247	1
SFRS4	2	0.288088	1
SFRS3	2	0.248431	1
SFRS2	2	0.272426	1
SFRS1	2	0.330756	1
PXN	2	0.399779	1
SIN3A	3	0.122132	1
PABPN1	2	0.260981	1
TRAF6	7	0.0864916	1
GTF2H1	2	0.314844	1
SNRPB	3	0.290246	1
SNRPA	3	0.215501	1
SNRPE	3	0.135987	1
ACTN2	2	0.258571	1
RPL38	2	0.279253	1
RPL39	2	0.190101	1
CLP1	2	0.322022	1
RPL35	2	0.18995	1
UPF3B	2	0.25561	1
SFRS11	2	0.30887	1

## Sheet: 21 MSAs 22 SNPs
21MSAs22SNPs
Genome Assembly: 18
Number of permutations: 20000
Common interactor binding degree: 2
Iterate: false
Plot: true
Seed File: Manual entry
Regulatory region in kb: 50,50
Genes to specify: none
NT5C1A
PMS1
HARS
IFIH1
CHD4
rs4853540
AARS
rs917998
HMGCR
MLH1
rs223900
rs570676
rs1008723
rs5754467
rs4702698
rs3116494
rs7956536
rs7535818
rs6599390
TARS
EXOSC10
ABTB1
SRP54
YARS
TRIM33
rs17799348
UBA2
FARSB
IARS
rs3129927
rs3094013
rs2476601
MORC3
rs9905921
GARS
rs10189330
rs451375
rs4921293
rs11064180
rs4690220
PRKDC
rs2286896
NARS
There were 40.0 disease proteins participating in the direct network.
There were 37 direct interactions in total.
Mean associated protein direct connectivity: 1.85
Mean associated protein indirect connectivity: 33.6724137931
Mean CI connectivity: 3.10846560847
KCTD10	rs7956536
C6orf48	rs3094013
YARS	G16
RGS1	rs7535818
RNF5	rs3094013
PSORS1C2	rs3094013
TCAP	rs1008723
PBX2	rs3094013
CCHCR1	rs3094013
IL18R1	rs917998
LTBR	rs11064180
ABTB1	G5
HIC2	rs5754467
CCL17	rs223900
RAPH1	rs3116494
AARS	G1
UBE3B	rs7956536
HLA-DRA	rs3129927
FARSB	G13
PRKDC	G2
DCLRE1B	rs2476601
IKZF3	rs1008723
RSBN1	rs2476601
IL18RAP	rs917998
CX3CL1	rs223900
PPP1R1B	rs1008723
GRB7	rs1008723
RPL19	rs1008723
FKBPL	rs3094013
MMAB	rs7956536
MAGI3	rs2476601
VARS	rs3094013
ORMDL3	rs1008723
HLA-DOB	rs3129927
C6orf25	rs3094013
HSPA1L	rs3094013
APOM	rs3094013
AIF1	rs3094013
STARD3	rs1008723
CIAPIN1	rs223900
C6orf47	rs3094013
HLA-DQA2	rs3129927
SNORD84	rs3094013
PTPN22	rs2476601
EXOSC10	G9
BLK	rs17799348
SLU7	rs4921293
SRP54	G19
RAG1	rs570676
DDAH2	rs3094013
ERBB2	rs1008723
PMS1	G14
UBE2L3	rs5754467
MICA	rs3094013
HLA-DRB1	rs3129927
IDUA	rs6599390
CLIC1	rs3094013
GPSM3	rs3094013
NEU1	rs3094013
HSPA1A	rs3094013
HLA-DRB5	rs3129927
PSMB8	rs3129927
TRAF6	rs570676
PPIL2	rs5754467
HLA-DQB1	rs3129927
TARS	G18
AP4B1	rs2476601
PTTG1	rs4921293
STK19	rs3094013
PPT2	rs3094013
SLC44A4	rs3094013
GAK	rs6599390
CCL22	rs223900
C2	rs3094013
ATP6V1G2	rs3094013
CSNK2B	rs3094013
STAC2	rs1008723
POU5F1	rs3094013
EHMT2	rs3094013
AGPAT1	rs3094013
C6orf15	rs3094013
HARS	G12
NOTCH4	rs3094013
TRIM33	G6
CCDC102A	rs223900
GPANK1	rs3094013
DOK4	rs223900
UBA2	G20
CACNB1	rs1008723
NCR3	rs3094013
SCNN1A	rs11064180
TNF	rs3094013
CHD4	G7
LST1	rs3094013
MSH5	rs3094013
FBXL20	rs1008723
ROPN1L	rs4702698
COQ9	rs223900
VAMP1	rs11064180
STAT1	rs2286896
GLS	rs2286896
HIPK1	rs2476601
CD28	rs3116494
HLA-DQA1	rs3129927
HMGCR	G8
ATF6B	rs3094013
IL1RL1	rs917998
LTB	rs3094013
MVK	rs7956536
LSM2	rs3094013
SLC9A4	rs917998
POLR2C	rs223900
NARS	G17
HLA-C	rs3094013
FGFRL1	rs6599390
PSMD3	rs1008723
LY6G6F	rs3094013
MLH1	G11
PCGF3	rs6599390
TAP2	rs3129927
MED1	rs1008723
NAB1	rs2286896
TAP1	rs3129927
DGKQ	rs6599390
RAG2	rs570676
CDSN	rs3094013
ZBTB12	rs3094013
CCDC116	rs5754467
STAT4	rs2286896
SLC9A2	rs917998
HSPA1B	rs3094013
AGER	rs3094013
CTLA4	rs3116494
NEUROD2	rs1008723
ARL2BP	rs223900
SKIV2L	rs3094013
PI4KAP2	rs5754467
GARS	G10
CD27	rs11064180
IARS	G3
TNXB	rs3094013
GENE	REGION	P_uncorrected	P_corrected
TRAF6	rs570676	0.000100193	0.000300548
UBE3B	rs7956536	0.000100193	0.000400711
GARS	G10	0.00120198	0.00120198
TARS	G18	0.0039038	0.0039038
PSMD3	rs1008723	0.000500914	0.00699001
UBA2	G20	0.0118877	0.0118877
PMS1	G14	0.0166626	0.0166626
HSPA1B	rs3094013	0.000601082	0.0272791
YARS	G16	0.0379084	0.0379084
IARS	G3	0.0397748	0.0397748
HARS	G12	0.046146	0.046146
HSPA1A	rs3094013	0.00110185	0.0494484
VARS	rs3094013	0.00140224	0.0625093
FARSB	G13	0.0697769	0.0697769
PSMB8	rs3129927	0.0105925	0.101016
AARS	G1	0.138984	0.138984
NARS	G17	0.156098	0.156098
DCLRE1B	rs2476601	0.0343671	0.189278
SLU7	rs4921293	0.135075	0.251904
LTBR	rs11064180	0.080953	0.286571
MICA	rs3094013	0.00750054	0.292717
CTLA4	rs3116494	0.120383	0.319418
EXOSC10	G9	0.325217	0.325217
IKZF3	rs1008723	0.0279567	0.327645
PRKDC	G2	0.33244	0.33244
BLK	rs17799348	0.347337	0.347337
PTPN22	rs2476601	0.077588	0.384044
HMGCR	G8	0.485411	0.485411
RAG1	rs570676	0.215044	0.516344
PTTG1	rs4921293	0.317458	0.534136
COQ9	rs223900	0.0900555	0.572305
IL1RL1	rs917998	0.16051	0.583057
UBE2L3	rs5754467	0.181402	0.632418
CIAPIN1	rs223900	0.118879	0.679875
CD28	rs3116494	0.344501	0.718346
FBXL20	rs1008723	0.0870902	0.720752
ABTB1	G5	0.738012	0.738012
SLC9A2	rs917998	0.241536	0.749
GRB7	rs1008723	0.103102	0.782029
MLH1	G11	0.78586	0.78586
DOK4	rs223900	0.160327	0.792512
SRP54	G19	0.817942	0.817942
LY6G6F	rs3094013	0.0465374	0.888322
HSPA1L	rs3094013	0.0532762	0.919412
CHD4	G7	0.920306	0.920306
GAK	rs6599390	0.417697	0.933051
HLA-DOB	rs3129927	0.264054	0.953392
MVK	rs7956536	0.538178	0.954512
HLA-DRB5	rs3129927	0.271599	0.957956
SCNN1A	rs11064180	0.54921	0.958705
CCHCR1	rs3094013	0.069197	0.963063
HLA-DQA2	rs3129927	0.29341	0.968978
RNF5	rs3094013	0.0816252	0.980097
STAT4	rs2286896	0.654967	0.985828
ERBB2	rs1008723	0.28004	0.989946
TNF	rs3094013	0.103577	0.99346
CCDC116	rs5754467	0.651899	0.994889
POLR2C	rs223900	0.460168	0.996107
HLA-DQA1	rs3129927	0.429866	0.996371
RGS1	rs7535818	0.9966	0.9966
HLA-DQB1	rs3129927	0.437105	0.996806
GLS	rs2286896	0.763611	0.996877
STAT1	rs2286896	0.76638	0.997021
PPIL2	rs5754467	0.701704	0.997638
LTB	rs3094013	0.134609	0.998706
PCGF3	rs6599390	0.756693	0.999147
POU5F1	rs3094013	0.15711	0.999615
CD27	rs11064180	0.894027	0.999874
PPP1R1B	rs1008723	0.503364	0.999944
RAPH1	rs3116494	0.967852	0.999967
CLIC1	rs3094013	0.219299	0.999989
STAC2	rs1008723	0.569297	0.999992
HLA-C	rs3094013	0.230502	0.999994
C6orf25	rs3094013	0.237342	0.999996
RAG2	rs570676	0.984389	0.999996
HIC2	rs5754467	0.924905	0.999998
NEUROD2	rs1008723	0.630962	0.999999
TNXB	rs3094013	0.28038	1
TAP1	rs3129927	0.789094	1
FGFRL1	rs6599390	0.965194	1
DGKQ	rs6599390	0.966214	1
MED1	rs1008723	0.709532	1
TAP2	rs3129927	0.827934	1
NCR3	rs3094013	0.3542	1
NEU1	rs3094013	0.363266	1
SNORD84	rs3094013	0.374806	1
ORMDL3	rs1008723	0.794761	1
MAGI3	rs2476601	0.978791	1
HLA-DRB1	rs3129927	0.910729	1
HIPK1	rs2476601	0.98306	1
RSBN1	rs2476601	0.983948	1
SKIV2L	rs3094013	0.470352	1
GPANK1	rs3094013	0.478994	1
CSNK2B	rs3094013	0.492073	1
VAMP1	rs11064180	0.99966	1
LSM2	rs3094013	0.519055	1
AGER	rs3094013	0.530245	1
AP4B1	rs2476601	0.996974	1
DDAH2	rs3094013	0.554308	1
STK19	rs3094013	0.944535	1
TCAP	rs1008723	0.993519	1
RPL19	rs1008723	0.95577	1
FKBPL	rs3094013	0.700334	1
C6orf47	rs3094013	0.838972	1
ATP6V1G2	rs3094013	0.9071	1
AIF1	rs3094013	0.878178	1
EHMT2	rs3094013	0.744332	1
ZBTB12	rs3094013	0.870471	1
CACNB1	rs1008723	0.987226	1
C2	rs3094013	0.803694	1
C6orf48	rs3094013	0.860477	1
AGPAT1	rs3094013	0.573757	1
GPSM3	rs3094013	0.878737	1
MSH5	rs3094013	0.808547	1
HLA-DRA	rs3129927	0.999467	1
PBX2	rs3094013	0.939863	1
NOTCH4	rs3094013	0.874052	1
ARL2BP	NA	NA	NA
C6orf15	NA	NA	NA
CCDC102A	NA	NA	NA
PPT2	NA	NA	NA
ROPN1L	NA	NA	NA
KCTD10	NA	NA	NA
LST1	NA	NA	NA
STARD3	NA	NA	NA
TRIM33	NA	NA	NA
SLC9A4	NA	NA	NA
APOM	NA	NA	NA
CX3CL1	NA	NA	NA
CCL22	NA	NA	NA
MMAB	NA	NA	NA
CDSN	NA	NA	NA
PI4KAP2	NA	NA	NA
IDUA	NA	NA	NA
CCL17	NA	NA	NA
SLC44A4	NA	NA	NA
IL18RAP	NA	NA	NA
PSORS1C2	NA	NA	NA
IL18R1	NA	NA	NA
NAB1	NA	NA	NA
ATF6B	NA	NA	NA
PARAMETER	OBSERVED	EXPECTED	P_VALUE
Direct Edge Count	37	21.4902	0.00139993
Seed Direct Degrees Mean	1.85	1.50236	0.0464477
Seed Indirect Degrees Mean	33.6724	22.7293	0.00319984
Seed CI Degrees Mean	3.10847	2.72643	0.00534973
PMS1
UBE3B
YARS
UBA2
GARS
HARS
PSMD3
HSPA1B
HSPA1A
IARS
TRAF6
TARS
PROTEIN	NUM_BINDERS	P_VALUE	P_VALUE_CORRECTED
TRAV29DV5	6	5.00977e-05	0.0371665
ENSG00000211762	7	5.00977e-05	0.0371665
PSMD14	7	5.00977e-05	0.0371665
PSMD1	8	5.00977e-05	0.0371665
PSMD8	8	5.00977e-05	0.0371665
CD247	9	5.00977e-05	0.0371665
ZAP70	7	5.00977e-05	0.0371665
CD3G	6	5.00977e-05	0.0371665
TRAC	7	5.00977e-05	0.0371665
TNFRSF1A	10	5.00977e-05	0.0371665
TRAV8-4	7	5.00977e-05	0.0371665
PKM2	7	0.000100195	0.0729535
CD3E	7	0.000100195	0.0729535
CD3D	6	0.000100195	0.0729535
TNFRSF1B	8	0.000100195	0.0729535
LCK	9	0.000150293	0.107412
CD4	7	0.000150293	0.107412
ENSG00000211735	6	0.000200391	0.140591
TRADD	6	0.000200391	0.140591
TRBV12-3	6	0.000200391	0.140591
PSMB5	6	0.000200391	0.140591
DARS	5	0.000250488	0.172539
TRAV19	6	0.000300586	0.2033
DNAJA1	6	0.000300586	0.2033
HSPBP1	5	0.000300586	0.2033
TRAF6	13	0.000300586	0.2033
ATP2A2	5	0.000350684	0.232919
PSMC5	6	0.000400782	0.261439
ENSG00000204261	5	0.000400782	0.261439
IKBKG	7	0.000450879	0.2889
ENSG00000206296	5	0.000450879	0.2889
PSMC4	6	0.000500977	0.31534
ENSG00000206232	5	0.000551075	0.340799
NFKBIE	5	0.000601172	0.365313
HMGB2	4	0.00065127	0.388916
AR	7	0.000701368	0.411642
PSMD13	6	0.000851661	0.474881
MAP3K14	7	0.00100195	0.53133
STRADB	3	0.00100195	0.53133
TPM3P4	4	0.00105205	0.548766
TAX1BP1	3	0.00130254	0.626696
PIAS2	4	0.00130254	0.626696
PSMC3	6	0.00140274	0.653964
CDK2AP1	3	0.00145283	0.666843
ENSG00000204496	3	0.00150293	0.679243
HSPA1L	5	0.00150293	0.679243
DNMBP	3	0.00155303	0.691182
PSMC2	6	0.00160313	0.702677
MEGF8	4	0.00160313	0.702677
HSPH1	6	0.00160313	0.702677
ADCY8	4	0.00175342	0.734661
HSPA9	6	0.00180352	0.74454
MTHFD1	5	0.00190371	0.763209
BRCA1	7	0.00200391	0.780516
CALM3	8	0.0021041	0.796559
CALM2	8	0.0022043	0.811431
CALM1	8	0.0022043	0.811431
MBD4	2	0.0022544	0.818454
PSMD4	7	0.00235459	0.831727
ENSG00000186879	4	0.00245479	0.844031
HSF1	4	0.00265518	0.866009
TRAF5	3	0.00265518	0.866009
CISH	3	0.00285557	0.884894
PLEKHA3	4	0.00290567	0.889184
SUMO1P3	8	0.00295576	0.893314
AP2M1	4	0.00315615	0.908354
MT3	4	0.00325635	0.915061
ENSG00000206327	2	0.00335655	0.921277
HSPA8	12	0.00345674	0.927038
MCOLN3	4	0.00380742	0.944084
ENSG00000206328	4	0.00390762	0.948178
MAP3K8	4	0.00410801	0.95549
PSMC6	5	0.0043585	0.963199
E4F1	2	0.0044086	0.964573
ENSG00000206439	4	0.0044086	0.964573
ENSG00000206437	2	0.00450879	0.967168
VEGFB	3	0.00455889	0.968394
EXOSC9	3	0.00460899	0.969574
FANCC	3	0.00510996	0.979205
TANK	4	0.00516006	0.979982
ENSG00000204523	8	0.00566104	0.986321
TNFSF14	2	0.00571114	0.986832
TRAF4	3	0.00571114	0.986832
UBOX5	2	0.00591153	0.988693
BAG5	4	0.00611192	0.990292
PLCE1	3	0.00626221	0.991341
TMOD3	4	0.0064626	0.992565
YARS	2	0.0065127	0.992843
MAP3K7IP1	4	0.0065628	0.993111
IKZF1	3	0.00691348	0.994725
PSMD7	4	0.00711387	0.995471
ENSG00000206385	3	0.00731426	0.996112
RIPK2	4	0.00746456	0.996533
TRAF1	5	0.00756475	0.996787
PSMD2	5	0.00766495	0.997024
DNM2	4	0.00821602	0.998044
MDC1	3	0.00841641	0.998321
PSMA4	5	0.00881719	0.998763
VCP	5	0.00891739	0.998854
MAP3K7IP2	4	0.00956866	0.999303
BTF3	2	0.00986925	0.999446
C1D	2	0.00986925	0.999446
ENSG00000206298	4	0.00996944	0.999487
FAT1	3	0.0104203	0.999636
APEX1	3	0.0105205	0.999663
ENSG00000206234	4	0.0106207	0.999688
CD44	3	0.0106708	0.9997
CSE1L	4	0.0114724	0.999837
NFKBIB	4	0.0114724	0.999837
NPM1	5	0.0116728	0.99986
SPTAN1	5	0.0119733	0.999889
IKBKB	5	0.0121737	0.999905
HARS	2	0.0125745	0.99993
SNAP91	3	0.0126246	0.999933
BID	4	0.0126747	0.999935
NEDD8	3	0.0127248	0.999938
DNAJB4	3	0.012825	0.999942
COL3A1	3	0.013326	0.999961
TMEM184C	2	0.0134262	0.999964
PCMT1	3	0.0135264	0.999966
HIVEP2	4	0.0136266	0.999969
FIBP	2	0.013827	0.999973
TPM3	4	0.0139773	0.999976
EEF1D	3	0.0141776	0.999979
DIABLO	2	0.0141776	0.999979
PSMA1	4	0.0142778	0.999981
STUB1	3	0.0143279	0.999982
PSMC1	4	0.014879	0.999988
EEF2	6	0.0152297	0.999991
TP53	8	0.0154802	0.999992
TGFA	2	0.0157307	0.999994
RAD50	3	0.0160814	0.999995
RIPK3	4	0.0161315	0.999995
PSMD10	3	0.0166324	0.999997
XRN1	4	0.0168328	0.999997
LSM1	4	0.0168829	0.999997
MAP3K3	6	0.0170833	0.999998
CDK11B	3	0.0171334	0.999998
OLA1	3	0.0172336	0.999998
UBA2	2	0.0175342	0.999998
EIF3M	2	0.0175843	0.999999
NFKB1	5	0.0175843	0.999999
BCAR3	3	0.0177847	0.999999
BCL2L2	3	0.0178849	0.999999
VEGFA	3	0.0181354	0.999999
KPNA1	3	0.018486	0.999999
TNXB	3	0.0187365	0.999999
PIK3C2A	3	0.0188367	0.999999
EEF1B2	3	0.0188868	0.999999
TRAF2	7	0.0190872	1
IARS	3	0.0190872	1
SUMO4	5	0.0192876	1
IRAK4	2	0.0195381	1
HSP90AA2	5	0.0198387	1
RELB	4	0.0198888	1
ENSG00000215412	3	0.019989	1
RBX1	4	0.0203397	1
CIB1	2	0.0205902	1
DDX3X	4	0.0206402	1
TNF	3	0.0209408	1
NFKB2	5	0.0211913	1
CTR9	3	0.0217424	1
PSMD11	5	0.0219929	1
HSD11B1	2	0.0222935	1
LGALS3BP	3	0.0232954	1
WDR12	4	0.0234457	1
PSMD6	4	0.0236461	1
TIRAP	2	0.0236962	1
WDR77	3	0.0238465	1
SSPO	4	0.024097	1
USP7	4	0.024097	1
JAK2	5	0.0241471	1
GARS	2	0.0258003	1
EEF1G	6	0.0260508	1
PSMB10	3	0.0264015	1
CS	2	0.0271529	1
ARF6	4	0.027203	1
ST13	3	0.0274034	1
ARPC2	3	0.0276038	1
RNPS1	5	0.0278042	1
ENSG00000185637	5	0.0278042	1
CDC37	3	0.0280547	1
PSMD12	4	0.0283553	1
AIMP2	2	0.0293071	1
PTPN11	5	0.0303592	1
PSMB6	3	0.0304594	1
SIN3A	4	0.0305596	1
NCF1	2	0.0306598	1
DBT	3	0.03076	1
LMNA	5	0.0311107	1
KIAA0368	4	0.0323631	1
TEK	2	0.0332148	1
GNG12	3	0.0342668	1
ATXN1	5	0.0344171	1
IKBKE	9	0.0344672	1
ACSS2	2	0.0346175	1
EEF1A1P9	11	0.0351686	1
GRB7	2	0.0355694	1
GLUD1	2	0.0363208	1
PDGFD	2	0.0358699	1
GTF2I	2	0.101999	1
NCBP1	3	0.304193	1
HSPA5	6	0.0576624	1
ENSG00000111987	3	0.311257	1
B2M	3	0.0608687	1
PMM2	2	0.155203	1
FTSJ1	2	0.26652	1
HSPD1	6	0.0891739	1
NCBP2	2	0.341316	1
SQRDL	2	0.0408296	1
PIK3CA	2	0.210561	1
PIK3CB	2	0.208707	1
PIK3CD	2	0.11783	1
PIK3CG	3	0.0549071	1
KDM2B	2	0.161064	1
PIK3R2	3	0.130605	1
DHX9	4	0.0970893	1
LARP2	2	0.18977	1
AP1M1	2	0.121387	1
XPA	2	0.12299	1
RPSAP8	2	0.114473	1
GTF2F1	2	0.529533	1
SGK1	2	0.167076	1
GTF2F2	2	0.434297	1
TRAPPC2	2	0.0399279	1
PTEN	2	0.103051	1
ARHGAP15	2	0.156706	1
CTBP1	3	0.0403787	1
CTBP2	2	0.165573	1
TOP2A	2	0.439958	1
YBX1	2	0.610641	1
RPL24	3	0.2563	1
SMC1A	2	0.648014	1
EIF2AK2	2	0.0515004	1
LSM14A	2	0.437052	1
RPS27A	9	0.207004	1
UBE2D3	2	0.304293	1
IGF1	2	0.0797054	1
STIP1	3	0.0453885	1
XPO1	6	0.0723411	1
EFTUD2	3	0.136717	1
GRAP2	2	0.123591	1
JAK1	3	0.202495	1
WDR74	2	0.366515	1
ALPK3	2	0.322429	1
RPL23P8	2	0.434497	1
MSH4	2	0.10746	1
CHUK	3	0.170833	1
COL4A3	3	0.0528531	1
VEGFC	2	0.0380742	1
SNRPB2	2	0.400581	1
DNAJC8	2	0.232904	1
IL12RB1	4	0.0839136	1
TTC37	2	0.0491959	1
SUPT5H	2	0.273884	1
RECQL	2	0.135865	1
EIF4A1	3	0.456089	1
ENSG00000096171	2	0.126797	1
SNIP1	2	0.0578127	1
RET	2	0.0959371	1
CDC2	2	0.719303	1
SART1	2	0.258404	1
SNORA62	3	0.800361	1
PKLR	2	0.139973	1
NCOA6	2	0.119884	1
LOC100132876	2	0.193427	1
ENSG00000189229	2	0.0432844	1
NEDD4	2	0.177546	1
SMC4	2	0.152347	1
DDB1	2	0.290216	1
SETX	2	0.0372226	1
MAPK1	3	0.634337	1
BIRC2	2	0.0898252	1
ENSG00000206346	2	0.0863183	1
CFL1	2	0.241371	1
LMO2	2	0.0368218	1
ATP6V1E1	2	0.0809078	1
INSR	2	0.188367	1
LMO7	2	0.0781023	1
MARS	2	0.0631231	1
CDC40	3	0.245328	1
MAP2K6	2	0.118481	1
ERBB2	4	0.080507	1
RBM5	2	0.313411	1
MYC	2	0.468564	1
PSMD9	2	0.0850158	1
PSMD5	2	0.0774009	1
EEF1A2	2	0.103051	1
EGFR	5	0.0971394	1
PSMD3	2	0.227293	1
CTNNB1	4	0.172587	1
PLCG2	2	0.110866	1
PLCG1	3	0.44597	1
CPSF7	2	0.236261	1
CPSF3	2	0.559541	1
CPSF2	2	0.255148	1
CPSF1	2	0.396022	1
EIF2S2	2	0.397024	1
PGF	2	0.0418316	1
NFX1	2	0.439106	1
PGD	3	0.0458394	1
EIF2S1	2	0.295877	1
LARP7	2	0.369521	1
DDX18	2	0.403687	1
IL12RB2	2	0.176644	1
TOX4	2	0.0834628	1
EIF2S3	2	0.302089	1
KPNB1	5	0.202695	1
CD40	2	0.0938831	1
HGF	2	0.0543059	1
EXOC2	2	0.0842142	1
SNW1	2	0.294875	1
NCK1	3	0.38951	1
CALR	3	0.0946846	1
RBMX	2	0.229447	1
SCN1A	2	0.195932	1
EWSR1	2	0.465057	1
SF4	2	0.355393	1
PES1	3	0.21562	1
PTK2B	3	0.310856	1
NUDT21	3	0.188618	1
EGF	2	0.115926	1
PRPF6	3	0.242222	1
DOM3Z	2	0.0854166	1
EIF3K	2	0.195932	1
EIF3A	2	0.551926	1
EIF3G	2	0.268724	1
PCF11	2	0.454186	1
RELA	2	0.591403	1
PIP4K2C	2	0.156054	1
RPLP0	3	0.953559	1
ENSG00000206300	2	0.590602	1
TSC22D1	2	0.383097	1
SNORD73A	5	0.554832	1
PTPN18	2	0.126447	1
TPR	2	0.140424	1
FIP1L1	2	0.0849156	1
THOC6	2	0.167076	1
THOC4	4	0.100446	1
GH1	2	0.403186	1
LIMA1	3	0.0423826	1
ATP5O	2	0.0629728	1
ACTB	6	0.647613	1
CD2BP2	2	0.445268	1
FUS	2	0.647162	1
ENSG00000206406	2	0.604328	1
ENSG00000215077	2	0.238164	1
MED6	2	0.104303	1
MED7	2	0.152397	1
EXOSC2	2	0.0848655	1
CCAR1	2	0.375081	1
KIT	2	0.166475	1
EXOSC4	2	0.11292	1
ENSG00000172850	3	0.255849	1
GTF2E2	2	0.115325	1
RUVBL1	4	0.255799	1
RUVBL2	5	0.107409	1
U2AF1	2	0.335254	1
U2AF2	3	0.244477	1
TINP1	2	0.195682	1
SF3A1	3	0.390061	1
SF3A2	3	0.242723	1
SF3A3	3	0.118631	1
BMX	2	0.0970893	1
FIGF	2	0.0405791	1
INCENP	2	0.275137	1
UBE2E1	3	0.0377236	1
MRE11A	3	0.048194	1
BOP1	2	0.373679	1
KIAA1310	2	0.0507991	1
EIF4E	2	0.521116	1
TELO2	2	0.0557086	1
LARS	2	0.0490957	1
SUPT6H	2	0.0586644	1
TBP	2	0.617755	1
TUBB	4	0.803116	1
TOP1	2	0.41541	1
CREBBP	5	0.101247	1
SSB	2	0.0712389	1
HDAC1	4	0.167176	1
PDGFRB	2	0.432594	1
HDAC2	2	0.61034	1
ENSG00000182367	2	0.0603677	1
ATM	2	0.125244	1
CSNK2A1P	4	0.597315	1
ATR	2	0.233455	1
PRPF40A	3	0.236311	1
NHLH1	2	0.0659787	1
ENSG00000215328	4	0.090276	1
TRIP13	2	0.120184	1
SKP1	3	0.305896	1
MYH9	4	0.0704875	1
EPB41	3	0.289164	1
SNRPA1	3	0.141776	1
ETF1	2	0.572166	1
HNRNPM	4	0.192876	1
FBXW7	2	0.0904263	1
ENSG00000212866	5	0.129603	1
ENSG00000212860	5	0.111768	1
HNRNPA3	2	0.349932	1
HNRNPA0	2	0.38455	1
HNRNPA1	3	0.22063	1
MTOR	2	0.248935	1
RPS4X	4	0.551976	1
EP300	4	0.200691	1
HNRNPC	3	0.360152	1
BUD13	2	0.0617204	1
ITK	2	0.160263	1
SKIV2L2	2	0.104504	1
IRS1	2	0.410701	1
SNORD21	4	0.295476	1
CDK3	3	0.130154	1
RPL10A	2	0.544913	1
RAD52	3	0.0544061	1
CDK8	2	0.161565	1
CDK9	3	0.19999	1
XAB2	2	0.166274	1
ENSG00000137379	4	0.678824	1
PTK2	4	0.0878713	1
EXOSC1	2	0.0419318	1
SF3B5	2	0.380742	1
SF3B4	3	0.223386	1
TCEB1	3	0.104454	1
SF3B1	3	0.276389	1
SF3B3	3	0.662542	1
MRPS16	2	0.0901758	1
SMARCA5	2	0.407945	1
YWHAZ	8	0.154852	1
YWHAQ	3	0.387706	1
FYN	3	0.666399	1
LOC146880	2	0.17955	1
PFKP	2	0.0865688	1
MED10	2	0.129903	1
MED11	2	0.0894244	1
SMAD2	3	0.175492	1
YWHAB	3	0.50759	1
MED19	2	0.172035	1
EPRS	2	0.155102	1
YWHAE	4	0.147588	1
LSM8	2	0.0585141	1
RAC1	2	0.644657	1
LSM4	3	0.0637744	1
PSME4	2	0.106207	1
PSME2	3	0.0371224	1
PRKCD	4	0.0516507	1
LSM2	2	0.499324	1
PSME1	2	0.138721	1
PRKCZ	2	0.311958	1
DYNC1H1	2	0.227043	1
TUBA4A	4	0.441862	1
PAPOLA	4	0.0633736	1
DDX23	3	0.181504	1
CCNB2	2	0.380843	1
DLL1	2	0.0797555	1
CSTF1	2	0.360152	1
CSTF3	2	0.396473	1
CSTF2	2	0.485296	1
SAE1	2	0.188167	1
TARS	2	0.157758	1
ENSG00000112526	2	0.228696	1
TUFM	2	0.199489	1
ACTG1	5	0.264315	1
DYNLL2	2	0.08206	1
CCNT1	2	0.160914	1
CWC22	2	0.129052	1
CAV1	3	0.185512	1
SNRNP200	4	0.0911778	1
CCDC94	2	0.0582135	1
MAP3K1	4	0.11813	1
MAP3K7	4	0.0704374	1
MAP3K5	3	0.093833	1
CBL	4	0.0914784	1
RBBP8	2	0.037924	1
CUL1	2	0.485397	1
SHC4	2	0.048194	1
SHC1	3	0.319573	1
SHC3	2	0.0801062	1
PRMT1	3	0.0649767	1
MAT1A	4	0.118882	1
RPL13	4	0.0398277	1
SNORD4A	2	0.683884	1
RPL18	2	0.851561	1
FGFR3	3	0.0727919	1
BRD2	2	0.223035	1
DNAJA2	4	0.0595662	1
SNRPD3	3	0.25149	1
SNRPD2	3	0.265468	1
SNRPD1	4	0.480437	1
PRPF8	3	0.294023	1
SYK	3	0.148289	1
RBM39	2	0.0939833	1
RBBP7	4	0.089725	1
RBBP4	2	0.571565	1
KPNA6	3	0.279395	1
KPNA5	2	0.453534	1
KPNA2	2	0.193427	1
SPEG	2	0.178899	1
CHEK1	2	0.0901257	1
ENSG00000197303	2	0.691048	1
MED29	2	0.152798	1
MED28	2	0.0833626	1
HRAS	2	0.255448	1
KAT2A	2	0.104654	1
MED26	2	0.135514	1
CRK	3	0.231652	1
XRCC5	4	0.0376234	1
XRCC6	4	0.255649	1
NONO	3	0.148089	1
JUN	3	0.261059	1
PRPF4	3	0.338811	1
LOC100130702	9	0.0492961	1
BXDC2	2	0.305446	1
PGK1	2	0.166675	1
KIAA0195	2	0.325735	1
PRKAB1	2	0.690496	1
TUBB4	2	0.325986	1
PARP1	2	0.187115	1
TRRAP	2	0.341766	1
HOXB7	2	0.0975402	1
GPHN	2	0.0565603	1
UBE2I	4	0.253094	1
ESR1	4	0.158459	1
PHF5A	2	0.454336	1
MDFI	2	0.326236	1
EIF3C	3	0.334101	1
RPL18A	3	0.62557	1
RPS15A	3	1.00401	1
CTDP1	2	0.0974901	1
RPS6	3	0.937528	1
RPS2	2	0.465758	1
ENSG00000206505	3	0.0460398	1
CDK5	2	0.212765	1
ENSG00000176534	2	0.464406	1
SNORD84	2	0.0947347	1
BCR	2	0.205801	1
EHMT1	2	0.165172	1
STAT3	2	0.686789	1
RBM8A	2	0.343069	1
PNO1	3	0.0835129	1
CD82	2	0.0398778	1
BMP2K	2	0.0578628	1
PTPN6	2	0.30254	1
PSMA2	3	0.0803066	1
PSMA3	3	0.0891238	1
PSMA6	4	0.0680828	1
PSMA7	4	0.0798557	1
PSMA5	2	0.18481	1
ENSG00000215292	5	0.246881	1
RPS27	3	0.442864	1
RPS24	3	1.00401	1
SAP18	2	0.114974	1
CD8A	2	0.167727	1
SF3B2	3	0.128501	1
ADAM28	2	0.305045	1
TARDBP	2	0.0923801	1
FGF2	2	0.0616202	1
VHL	4	0.541055	1
ZMAT2	2	0.0554581	1
ENSG00000196681	2	0.475227	1
COL1A1	3	0.0679325	1
C14orf1	2	0.139622	1
CCDC85B	3	0.247883	1
PPP2R1A	3	0.151145	1
ENSG00000198637	2	0.475477	1
PCBP2	2	0.367316	1
EIF6	3	0.573769	1
MAP2K1	3	0.185311	1
MDH2	2	0.176244	1
ZMYND11	2	0.0497971	1
TXNL4A	2	0.538049	1
PIN1	3	0.16943	1
FAM83A	2	0.443966	1
EIF1B	3	0.602375	1
ENSG00000183311	4	0.732879	1
RPL27	2	0.627924	1
MLLT1	2	0.046691	1
HNRNPA2B1	4	0.104704	1
PCNA	3	0.289865	1
IDH3A	2	0.196433	1
HSPB1	3	0.12314	1
GTPBP4	4	0.0797555	1
MCM3	2	0.146886	1
FLNA	3	0.249537	1
ALDOA	2	0.0489454	1
KRTAP4-12	2	0.187365	1
SNRNP40	2	0.227894	1
CASP3	3	0.37428	1
PPP1CA	2	0.414959	1
SRRM1	2	0.387155	1
PRPF19	2	0.387506	1
HMGB1	5	0.0373228	1
AHCY	2	0.131557	1
ILF3	2	0.35915	1
BCL2	3	0.0906267	1
BCL2L1	2	0.147287	1
PSMF1	2	0.159762	1
AKT1	2	0.684234	1
OAT	2	0.141225	1
DHX15	3	0.796102	1
KIAA0664	2	0.398227	1
ENSG00000206258	3	0.0377236	1
HSP90AB1	12	0.0470417	1
SMAD4	2	0.604729	1
PTP4A3	2	0.207805	1
PTBP1	4	0.26667	1
DHX37	2	0.586393	1
MAGOH	2	0.438054	1
ENSG00000206266	2	0.0842643	1
ENSG00000130041	3	0.51811	1
RANGAP1	4	0.0788037	1
RAP1A	2	0.139221	1
LYN	3	0.196283	1
CSNK2A2	3	0.605581	1
PCGF1	2	0.168228	1
PCGF5	2	0.170482	1
ENSG00000213764	2	0.0427834	1
PCGF6	2	0.169581	1
FZR1	2	0.166074	1
SNORD55	2	0.721156	1
YWHAG	4	0.347127	1
GRB2	7	0.258855	1
RPL36	2	0.67682	1
UBC	9	0.110716	1
CFTR	3	0.0414308	1
VDR	2	0.142027	1
RPL8	2	0.563599	1
PABPC1	3	0.73323	1
RPL4	3	0.898502	1
PABPN1	2	0.384901	1
CLTC	4	0.291669	1
AHRR	2	0.132709	1
CHD3	2	0.314613	1
CHD2	2	0.0871199	1
TUBA1A	4	0.371124	1
UBE3A	2	0.0747458	1
SUPT16H	2	0.682481	1
PIK3R5	2	0.1539	1
PIK3R4	2	0.227043	1
PIK3R3	2	0.111167	1
RPS9	2	0.677822	1
PIK3R1	5	0.149592	1
PCBP1	3	0.202896	1
MYD88	2	0.0813586	1
ZBTB9	2	0.120585	1
PDGFB	2	0.05641	1
NHP2L1	4	0.147588	1
UBB	6	0.273784	1
POLR2E	4	0.411703	1
POLR2D	2	0.489555	1
POLR2G	3	0.17955	1
POLR2F	2	0.810881	1
POLR2A	5	0.0783528	1
POLR2B	2	0.702871	1
POLR2L	2	0.726216	1
RHOA	3	0.469566	1
POLR2I	2	0.47162	1
POLR2H	3	0.487751	1
POLR2K	2	0.761034	1
POLR2J	2	0.612895	1
TAF6	2	0.361455	1
TAF4	2	0.347928	1
ACTA1	3	0.222083	1
VAV1	2	0.23586	1
SF3B14	2	0.226391	1
NCL	3	0.660989	1
ELP2	2	0.0567106	1
BUD31	2	0.142328	1
IPO7	2	0.154852	1
IPO4	5	0.179099	1
PLRG1	2	0.1539	1
RAD23B	3	0.126847	1
USP14	2	0.125745	1
RPL35A	2	0.458945	1
MAPK14	4	0.151095	1
HNRNPH1	5	0.147087	1
HNRNPH2	3	0.343971	1
ABL1	4	0.284004	1
SNRPF	3	0.148339	1
HNRNPR	4	0.129553	1
HNRNPU	3	0.529583	1
GCN1L1	5	0.506538	1
SNRPG	3	0.531787	1
HNRNPK	3	0.607885	1
HNRNPL	3	0.202244	1
NBN	2	0.0404789	1
RPL7	4	0.0775512	1
LOC100130430	4	0.109363	1
SNRNP70	3	0.227444	1
HNRNPD	2	0.559491	1
HNRNPF	2	0.464055	1
HDLBP	2	0.0616703	1
USO1	2	0.218226	1
MNAT1	2	0.382446	1
CRNKL1	3	0.052803	1
HNRNPUL1	2	0.255348	1
BCAP31	2	0.0480938	1
DHX38	3	0.0776514	1
RPL39	2	0.384951	1
C20orf4	2	0.100947	1
STAT5B	2	0.132859	1
STAT5A	2	0.179099	1
PRKACA	3	0.964781	1
PSMB8	3	0.0402284	1
PSMB7	2	0.11808	1
PSMB4	3	0.0530535	1
PSMB3	3	0.0918792	1
PSMB2	3	0.223386	1
PSMB1	2	0.353089	1
KARS	3	0.0378238	1
RPS11	4	0.146937	1
RPS10	3	0.353339	1
SRC	5	0.288563	1
SSRP1	3	0.468564	1
MCC	5	0.0817093	1
ENSG00000214122	2	0.0897751	1
HSPA1B	4	0.181304	1
HSPA1A	4	0.175542	1
IKBKAP	2	0.190271	1
EXOSC3	2	0.0595161	1
ELF3	2	0.0472421	1
MED9	2	0.0919293	1
TXK	2	0.0547067	1
SFRS9	2	0.459797	1
NEDD4L	2	0.484645	1
SFRS7	2	0.336256	1
SFRS6	2	0.457893	1
SFRS5	2	0.440459	1
SFRS4	2	0.326537	1
SFRS3	2	0.381644	1
SFRS2	2	0.392666	1
SFRS1	2	0.526827	1
PXN	3	0.44086	1
EXOSC5	2	0.0878213	1
SIN3B	2	0.086669	1
MTA1	2	0.116527	1
MTA2	2	0.0623215	1
NR3C1	4	0.0546566	1
PDGFC	2	0.0369721	1
GTF2H1	2	0.435149	1
SNRPB	3	0.353189	1
SNRPA	3	0.337859	1
RASA1	3	0.0470417	1
SNRPE	3	0.213717	1
ACTN2	2	0.31787	1
ACTN1	2	0.193778	1
DIS3	2	0.14338	1
RPL38	2	0.440609	1
ACTN4	3	0.0834127	1
CLP1	2	0.466359	1
RPL35	2	0.318521	1
RPL30	2	0.575372	1
UPF3B	2	0.34873	1
SFRS11	2	0.377286	1
GSTK1	2	0.265418	1
