# Supplementary material for: Systematic protein-protein interaction and pathway analyses in the idiopathic inflammatory myopathies
Source: Arthritis Res Ther. 2016 Jul 7;18:156. doi: 10.1186/s13075-016-1061-7 (PMC4936183; doi:10.1186/s13075-016-1061-7)
Supplement: Additional file 9: — DAVID output. Excel file of the output provided by https://david.ncifcrf.gov/from each DAPPLE analysis on SNPs, autoantibody targets, a subset of autoantibody targets and SNPs and autoantibody target subset combined (XLSX 25 kb) [file 13075_2016_1061_MOESM9_ESM.xlsx]

## Sheet: 28 MSAs
Category	Term	Count	%	P-Value	Benjamini
GOTERM_BP_FAT	amino acid activation	9	32.1	2e-14	7.6e-12
GOTERM_BP_FAT	tRNA aminoacylation for protein translation	9	32.1	2e-14	7.6e-12
GOTERM_BP_FAT	tRNA aminoacylation	9	32.1	2e-14	7.6e-12
GOTERM_BP_FAT	ncRNA metabolic process	11	39.3	1.1e-11	2.1e-09
GOTERM_BP_FAT	tRNA metabolic process	9	32.1	5.1e-11	6.5e-09
GOTERM_BP_FAT	translation	10	35.7	9e-09	8.5e-07
GOTERM_BP_FAT	somatic recombination of immunoglobulin gene segments	3	10.7	0.00058	0.043
GOTERM_BP_FAT	somatic diversification of immunoglobulins	3	10.7	0.00086	0.053
GOTERM_BP_FAT	somatic cell DNA recombination	3	10.7	0.001	0.054
GOTERM_BP_FAT	somatic diversification of immune receptors via germline recombination within a single locus	3	10.7	0.001	0.054
GOTERM_BP_FAT	mismatch repair	3	10.7	0.0011	0.052
GOTERM_BP_FAT	somatic diversification of immune receptors	3	10.7	0.0013	0.054
GOTERM_BP_FAT	immunoglobulin production	3	10.7	0.0016	0.059
GOTERM_BP_FAT	production of molecular mediator of immune response	3	10.7	0.0017	0.058
GOTERM_BP_FAT	phenylalanyl-tRNA aminoacylation	2	7.1	0.008	0.22
GOTERM_BP_FAT	somatic diversification of immune receptors via somatic mutation	2	7.1	0.018	0.41
GOTERM_BP_FAT	somatic hypermutation of immunoglobulin genes	2	7.1	0.018	0.41
GOTERM_BP_FAT	DNA repair	4	14.3	0.018	0.4
GOTERM_BP_FAT	DNA recombination	3	10.7	0.018	0.38
GOTERM_BP_FAT	double-strand break repair via nonhomologous end joining	2	7.1	0.02	0.38
GOTERM_BP_FAT	germ cell migration	2	7.1	0.024	0.41
GOTERM_BP_FAT	cellular response to stress	5	17.9	0.025	0.41
GOTERM_BP_FAT	non-recombinational repair	2	7.1	0.028	0.43
GOTERM_BP_FAT	immune effector process	3	10.7	0.029	0.43
GOTERM_BP_FAT	response to DNA damage stimulus	4	14.3	0.037	0.5
GOTERM_BP_FAT	immune response	5	17.9	0.046	0.56
GOTERM_BP_FAT	ncRNA processing	3	10.7	0.053	0.59
GOTERM_BP_FAT	cellular macromolecule catabolic process	5	17.9	0.054	0.58
GOTERM_BP_FAT	peptidyl-serine phosphorylation	2	7.1	0.056	0.59
GOTERM_BP_FAT	macromolecule catabolic process	5	17.9	0.067	0.64
GOTERM_BP_FAT	nuclear-transcribed mRNA catabolic process	2	7.1	0.068	0.63
GOTERM_BP_FAT	peptidyl-serine modification	2	7.1	0.075	0.65
GOTERM_BP_FAT	DNA metabolic process	4	14.3	0.078	0.66
GOTERM_BP_FAT	negative regulation of nucleobase, nucleoside, nucleotide and nucleic acid metabolic process	4	14.3	0.081	0.65
GOTERM_BP_FAT	regulation of protein stability	2	7.1	0.081	0.64
GOTERM_BP_FAT	mRNA catabolic process	2	7.1	0.082	0.64
GOTERM_BP_FAT	negative regulation of nitrogen compound metabolic process	4	14.3	0.083	0.63
GOTERM_BP_FAT	RNA processing	4	14.3	0.094	0.67
KEGG_PATHWAY	Aminoacyl-tRNA biosynthesis	9	32.1	6.1e-13	9.8e-12
KEGG_PATHWAY	Mismatch repair	2	7.1	0.083	0.5

## Sheet: 21 MSAs
Category	Term	Count	%	P-Value	Benjamini
GOTERM_BP_FAT	amino acid activation	8	38.1	2.4e-13	8.7e-11
GOTERM_BP_FAT	tRNA aminoacylation	8	38.1	2.4e-13	8.7e-11
GOTERM_BP_FAT	tRNA aminoacylation for protein translation	8	38.1	2.4e-13	8.7e-11
GOTERM_BP_FAT	tRNA metabolic process	8	38.1	2.3e-10	4e-08
GOTERM_BP_FAT	ncRNA metabolic process	9	42.9	6.5e-10	7.7e-08
GOTERM_BP_FAT	translation	9	42.9	1.2e-08	1e-06
GOTERM_BP_FAT	double-strand break repair via nonhomologous end joining	2	9.5	0.015	0.65
GOTERM_BP_FAT	germ cell migration	2	9.5	0.018	0.65
GOTERM_BP_FAT	non-recombinational repair	2	9.5	0.021	0.65
GOTERM_BP_FAT	somatic recombination of immunoglobulin gene segments	2	9.5	0.026	0.69
GOTERM_BP_FAT	somatic diversification of immunoglobulins	2	9.5	0.032	0.72
GOTERM_BP_FAT	somatic diversification of immune receptors via germline recombination within a single locus	2	9.5	0.035	0.72
GOTERM_BP_FAT	somatic cell DNA recombination	2	9.5	0.035	0.72
GOTERM_BP_FAT	mismatch repair	2	9.5	0.036	0.7
GOTERM_BP_FAT	somatic diversification of immune receptors	2	9.5	0.039	0.69
GOTERM_BP_FAT	peptidyl-serine phosphorylation	2	9.5	0.042	0.69
GOTERM_BP_FAT	immunoglobulin production	2	9.5	0.043	0.68
GOTERM_BP_FAT	production of molecular mediator of immune response	2	9.5	0.045	0.66
GOTERM_BP_FAT	cellular response to stress	4	19	0.049	0.67
GOTERM_BP_FAT	nuclear-transcribed mRNA catabolic process	2	9.5	0.051	0.66
GOTERM_BP_FAT	peptidyl-serine modification	2	9.5	0.056	0.68
GOTERM_BP_FAT	regulation of protein stability	2	9.5	0.06	0.69
GOTERM_BP_FAT	mRNA catabolic process	2	9.5	0.062	0.68
GOTERM_BP_FAT	DNA repair	3	14.3	0.065	0.68
GOTERM_BP_FAT	double-strand break repair	2	9.5	0.088	0.77
GOTERM_BP_FAT	cellular macromolecule catabolic process	4	19	0.089	0.76
GOTERM_BP_FAT	nucleoside metabolic process	2	9.5	0.091	0.75
GOTERM_BP_FAT	RNA catabolic process	2	9.5	0.092	0.75
KEGG_PATHWAY	Aminoacyl-tRNA biosynthesis	8	38.1	7.9e-12	1.3e-10

## Sheet: 22 SNPs (120)
Category	Term	Count	%	P-Value	Benjamini
GOTERM_BP_FAT	immune response	36	30	9.6e-20	1e-16
GOTERM_BP_FAT	antigen processing and presentation	17	14.2	2e-18	1.1e-15
GOTERM_BP_FAT	antigen processing and presentation of peptide or polysaccharide antigen via MHC class II	13	10.8	8.6e-18	3.1e-15
GOTERM_BP_FAT	defense response	25	20.8	4.5e-11	1.2e-08
GOTERM_BP_FAT	response to unfolded protein	11	9.2	1.8e-10	3.8e-08
GOTERM_BP_FAT	response to protein stimulus	11	9.2	1.1e-08	1.9e-06
GOTERM_BP_FAT	positive regulation of smooth muscle cell proliferation	6	5	3.9e-06	0.0006
GOTERM_BP_FAT	JAK-STAT cascade	6	5	1.3e-05	0.0017
GOTERM_BP_FAT	response to nutrient	9	7.5	1.4e-05	0.0017
GOTERM_BP_FAT	positive regulation of response to stimulus	11	9.2	1.6e-05	0.0017
GOTERM_BP_FAT	regulation of smooth muscle cell proliferation	6	5	2.9e-05	0.0028
GOTERM_BP_FAT	protein kinase cascade	13	10.8	3.2e-05	0.0029
GOTERM_BP_FAT	antigen processing and presentation of peptide antigen	5	4.2	6.3e-05	0.0052
GOTERM_BP_FAT	response to organic substance	17	14.2	0.00015	0.011
GOTERM_BP_FAT	response to nutrient levels	9	7.5	0.00016	0.011
GOTERM_BP_FAT	hemopoietic or lymphoid organ development	10	8.3	0.0002	0.014
GOTERM_BP_FAT	immune system development	10	8.3	0.00031	0.02
GOTERM_BP_FAT	response to extracellular stimulus	9	7.5	0.00033	0.02
GOTERM_BP_FAT	hemopoiesis	9	7.5	0.00053	0.03
GOTERM_BP_FAT	positive regulation of immune system process	9	7.5	0.00056	0.03
GOTERM_BP_FAT	positive regulation of immune response	7	5.8	0.00097	0.049
GOTERM_BP_FAT	cell activation	9	7.5	0.0019	0.087
GOTERM_BP_FAT	antigen processing and presentation of exogenous peptide antigen	3	2.5	0.0032	0.14
GOTERM_BP_FAT	leukocyte differentiation	6	5	0.0037	0.15
GOTERM_BP_FAT	antigen processing and presentation of exogenous antigen	3	2.5	0.0052	0.2
GOTERM_BP_FAT	regulation of lymphocyte activation	6	5	0.0061	0.23
GOTERM_BP_FAT	positive regulation of cytokine biosynthetic process	4	3.3	0.0063	0.22
GOTERM_BP_FAT	antigen processing and presentation of peptide antigen via MHC class I	3	2.5	0.0077	0.26
GOTERM_BP_FAT	regulation of immune effector process	5	4.2	0.0081	0.26
GOTERM_BP_FAT	regulation of cell proliferation	14	11.7	0.0084	0.26
GOTERM_BP_FAT	intracellular signaling cascade	19	15.8	0.0085	0.26
GOTERM_BP_FAT	response to mechanical stimulus	4	3.3	0.0096	0.28
GOTERM_BP_FAT	regulation of leukocyte activation	6	5	0.0098	0.28
GOTERM_BP_FAT	regulation of I-kappaB kinase/NF-kappaB cascade	5	4.2	0.0099	0.27
GOTERM_BP_FAT	positive regulation of protein kinase cascade	6	5	0.01	0.27
GOTERM_BP_FAT	leukocyte activation	7	5.8	0.012	0.3
GOTERM_BP_FAT	regulation of cell activation	6	5	0.012	0.3
GOTERM_BP_FAT	regulation of protein kinase cascade	7	5.8	0.014	0.32
GOTERM_BP_FAT	inflammatory response	8	6.7	0.014	0.32
GOTERM_BP_FAT	T cell differentiation	4	3.3	0.014	0.32
GOTERM_BP_FAT	positive regulation of cell proliferation	9	7.5	0.016	0.35
GOTERM_BP_FAT	positive regulation of nuclear division	3	2.5	0.016	0.34
GOTERM_BP_FAT	positive regulation of mitosis	3	2.5	0.016	0.34
GOTERM_BP_FAT	T cell activation	5	4.2	0.017	0.35
GOTERM_BP_FAT	cytokine-mediated signaling pathway	4	3.3	0.018	0.35
GOTERM_BP_FAT	regulation of cytokine biosynthetic process	4	3.3	0.02	0.39
GOTERM_BP_FAT	immune effector process	5	4.2	0.021	0.39
GOTERM_BP_FAT	negative regulation of apoptosis	8	6.7	0.021	0.39
GOTERM_BP_FAT	adaptive immune response based on somatic recombination of immune receptors built from immunoglobulin superfamily domains	4	3.3	0.023	0.4
GOTERM_BP_FAT	adaptive immune response	4	3.3	0.023	0.4
GOTERM_BP_FAT	negative regulation of programmed cell death	8	6.7	0.023	0.4
GOTERM_BP_FAT	anti-apoptosis	6	5	0.023	0.39
GOTERM_BP_FAT	negative regulation of cell death	8	6.7	0.023	0.39
GOTERM_BP_FAT	negative regulation of leukocyte proliferation	3	2.5	0.026	0.42
GOTERM_BP_FAT	negative regulation of lymphocyte proliferation	3	2.5	0.026	0.42
GOTERM_BP_FAT	negative regulation of mononuclear cell proliferation	3	2.5	0.026	0.42
GOTERM_BP_FAT	regulation of lymphocyte proliferation	4	3.3	0.027	0.43
GOTERM_BP_FAT	regulation of mononuclear cell proliferation	4	3.3	0.028	0.44
GOTERM_BP_FAT	regulation of leukocyte proliferation	4	3.3	0.028	0.44
GOTERM_BP_FAT	positive regulation of signal transduction	7	5.8	0.028	0.43
GOTERM_BP_FAT	positive regulation of leukocyte mediated immunity	3	2.5	0.029	0.43
GOTERM_BP_FAT	positive regulation of lymphocyte mediated immunity	3	2.5	0.029	0.43
GOTERM_BP_FAT	negative regulation of L-glutamate transport	2	1.7	0.031	0.45
GOTERM_BP_FAT	immune response-activating cell surface receptor signaling pathway	3	2.5	0.037	0.51
GOTERM_BP_FAT	activation of immune response	4	3.3	0.038	0.5
GOTERM_BP_FAT	regulation of L-glutamate transport	2	1.7	0.039	0.51
GOTERM_BP_FAT	positive regulation of I-kappaB kinase/NF-kappaB cascade	4	3.3	0.041	0.52
GOTERM_BP_FAT	immune response-regulating cell surface receptor signaling pathway	3	2.5	0.043	0.53
GOTERM_BP_FAT	positive regulation of cell communication	7	5.8	0.045	0.54
GOTERM_BP_FAT	regulation of anion transport	2	1.7	0.046	0.55
GOTERM_BP_FAT	negative regulation of amino acid transport	2	1.7	0.046	0.55
GOTERM_BP_FAT	positive regulation of immune effector process	3	2.5	0.046	0.55
GOTERM_BP_FAT	lymphocyte differentiation	4	3.3	0.047	0.55
GOTERM_BP_FAT	positive regulation of interleukin-12 biosynthetic process	2	1.7	0.054	0.59
GOTERM_BP_FAT	regulation of cytokine production	5	4.2	0.054	0.58
GOTERM_BP_FAT	response to virus	4	3.3	0.054	0.58
GOTERM_BP_FAT	positive regulation of MAPKKK cascade	3	2.5	0.054	0.58
GOTERM_BP_FAT	aging	4	3.3	0.055	0.58
GOTERM_BP_FAT	response to wounding	9	7.5	0.056	0.58
GOTERM_BP_FAT	regulation of protein transport	4	3.3	0.06	0.6
GOTERM_BP_FAT	regulation of interleukin-12 biosynthetic process	2	1.7	0.061	0.6
GOTERM_BP_FAT	negative regulation of amine transport	2	1.7	0.061	0.6
GOTERM_BP_FAT	antigen processing and presentation of exogenous peptide antigen via MHC class II	2	1.7	0.061	0.6
GOTERM_BP_FAT	antigen processing and presentation of peptide antigen via MHC class II	2	1.7	0.061	0.6
GOTERM_BP_FAT	immune response-activating signal transduction	3	2.5	0.063	0.61
GOTERM_BP_FAT	regulation of T cell activation	4	3.3	0.064	0.61
GOTERM_BP_FAT	negative regulation of cell proliferation	7	5.8	0.064	0.61
GOTERM_BP_FAT	negative regulation of lymphocyte activation	3	2.5	0.067	0.62
GOTERM_BP_FAT	regulation of lymphocyte mediated immunity	3	2.5	0.067	0.62
GOTERM_BP_FAT	immunoglobulin mediated immune response	3	2.5	0.067	0.62
GOTERM_BP_FAT	negative regulation of glucose import	2	1.7	0.068	0.62
GOTERM_BP_FAT	positive regulation of NF-kappaB import into nucleus	2	1.7	0.068	0.62
GOTERM_BP_FAT	regulation of immunoglobulin secretion	2	1.7	0.068	0.62
GOTERM_BP_FAT	response to abiotic stimulus	7	5.8	0.069	0.62
GOTERM_BP_FAT	regulation of establishment of protein localization	4	3.3	0.069	0.62
GOTERM_BP_FAT	lymphocyte activation	5	4.2	0.071	0.62
GOTERM_BP_FAT	immune response-regulating signal transduction	3	2.5	0.071	0.62
GOTERM_BP_FAT	B cell mediated immunity	3	2.5	0.071	0.62
GOTERM_BP_FAT	regulation of mitosis	3	2.5	0.071	0.62
GOTERM_BP_FAT	regulation of nuclear division	3	2.5	0.071	0.62
GOTERM_BP_FAT	positive regulation of cell cycle	3	2.5	0.074	0.63
GOTERM_BP_FAT	negative regulation of leukocyte activation	3	2.5	0.074	0.63
GOTERM_BP_FAT	cellular extravasation	2	1.7	0.076	0.63
GOTERM_BP_FAT	negative regulation of glucose transport	2	1.7	0.076	0.63
GOTERM_BP_FAT	V(D)J recombination	2	1.7	0.076	0.63
GOTERM_BP_FAT	negative regulation of organic acid transport	2	1.7	0.076	0.63
GOTERM_BP_FAT	regulation of amino acid transport	2	1.7	0.076	0.63
GOTERM_BP_FAT	positive regulation of cell adhesion	3	2.5	0.08	0.65
GOTERM_BP_FAT	negative regulation of cell activation	3	2.5	0.083	0.66
GOTERM_BP_FAT	regulation of leukocyte mediated immunity	3	2.5	0.083	0.66
GOTERM_BP_FAT	positive regulation of cell-cell adhesion	2	1.7	0.083	0.65
GOTERM_BP_FAT	regulation of T cell proliferation	3	2.5	0.085	0.66
GOTERM_BP_FAT	regulation of lymphocyte differentiation	3	2.5	0.087	0.67
GOTERM_BP_FAT	I-kappaB kinase/NF-kappaB cascade	3	2.5	0.087	0.67
GOTERM_BP_FAT	regulation of protein localization	4	3.3	0.094	0.69
GOTERM_BP_FAT	innate immune response	4	3.3	0.094	0.69
GOTERM_BP_FAT	positive regulation of protein transport	3	2.5	0.097	0.7
GOTERM_BP_FAT	positive regulation of transcription factor import into nucleus	2	1.7	0.097	0.7
GOTERM_BP_FAT	regulation of apoptosis	11	9.2	0.099	0.7
53 from your list are not in the output.
Category	Term	Count	%	P-Value	Benjamini
KEGG_PATHWAY	Allograft rejection	10	8.3	1.5e-10	1.3e-08
KEGG_PATHWAY	Graft-versus-host disease	10	8.3	3.3e-10	1.4e-08
KEGG_PATHWAY	Type I diabetes mellitus	10	8.3	6.7e-10	2e-08
KEGG_PATHWAY	Antigen processing and presentation	12	10	1.7e-09	3.6e-08
KEGG_PATHWAY	Autoimmune thyroid disease	10	8.3	4.2e-09	7.4e-08
KEGG_PATHWAY	Asthma	8	6.7	2.5e-08	3.7e-07
KEGG_PATHWAY	Intestinal immune network for IgA production	9	7.5	6.3e-08	7.9e-07
KEGG_PATHWAY	Viral myocarditis	9	7.5	1.2e-06	1.3e-05
KEGG_PATHWAY	Systemic lupus erythematosus	10	8.3	1.6e-06	1.5e-05
KEGG_PATHWAY	Cell adhesion molecules (CAMs)	10	8.3	1.7e-05	0.00015
KEGG_PATHWAY	Primary immunodeficiency	4	3.3	0.0075	0.058
KEGG_PATHWAY	Cytokine-cytokine receptor interaction	9	7.5	0.01	0.071
KEGG_PATHWAY	Hematopoietic cell lineage	4	3.3	0.077	0.42
94 from your list are not in the output.

## Sheet: 21 MSAs 22SNPs
Category	Term	Count	%	P-Value	Benjamini
GOTERM_BP_FAT	immune response	39	27.7	1.2e-19	1.5e-16
GOTERM_BP_FAT	antigen processing and presentation	17	12.1	4.1e-17	2.5e-14
GOTERM_BP_FAT	antigen processing and presentation of peptide or polysaccharide antigen via MHC class II	13	9.2	8.2e-17	4.5e-14
GOTERM_BP_FAT	response to unfolded protein	12	8.5	5.1e-11	1.6e-08
GOTERM_BP_FAT	defense response	26	18.4	4.4e-10	1.1e-07
GOTERM_BP_FAT	response to protein stimulus	12	8.5	4.7e-09	9.4e-07
GOTERM_BP_FAT	amino acid activation	9	6.4	9.3e-09	1.6e-06
GOTERM_BP_FAT	tRNA aminoacylation	9	6.4	9.3e-09	1.6e-06
GOTERM_BP_FAT	tRNA aminoacylation for protein translation	9	6.4	9.3e-09	1.6e-06
GOTERM_BP_FAT	positive regulation of smooth muscle cell proliferation	6	4.3	9.4e-06	0.0014
GOTERM_BP_FAT	tRNA metabolic process	9	6.4	1.5e-05	0.002
GOTERM_BP_FAT	JAK-STAT cascade	6	4.3	3e-05	0.0036
GOTERM_BP_FAT	response to nutrient	9	6.4	5.1e-05	0.0056
GOTERM_BP_FAT	immune system development	12	8.5	5.7e-05	0.0058
GOTERM_BP_FAT	regulation of smooth muscle cell proliferation	6	4.3	6.8e-05	0.0063
GOTERM_BP_FAT	positive regulation of response to stimulus	11	7.8	7.6e-05	0.0066
GOTERM_BP_FAT	antigen processing and presentation of peptide antigen	5	3.5	0.00013	0.01
GOTERM_BP_FAT	response to organic substance	19	13.5	0.00013	0.01
GOTERM_BP_FAT	hemopoietic or lymphoid organ development	11	7.8	0.00017	0.012
GOTERM_BP_FAT	protein kinase cascade	13	9.2	0.00019	0.013
GOTERM_BP_FAT	ncRNA metabolic process	10	7.1	0.00032	0.02
GOTERM_BP_FAT	cell activation	11	7.8	0.00037	0.022
GOTERM_BP_FAT	hemopoiesis	10	7.1	0.00038	0.022
GOTERM_BP_FAT	response to nutrient levels	9	6.4	0.00054	0.029
GOTERM_BP_FAT	response to extracellular stimulus	9	6.4	0.0011	0.056
GOTERM_BP_FAT	translation	11	7.8	0.0011	0.055
GOTERM_BP_FAT	somatic cell DNA recombination	4	2.8	0.0014	0.066
GOTERM_BP_FAT	somatic diversification of immune receptors via germline recombination within a single locus	4	2.8	0.0014	0.066
GOTERM_BP_FAT	leukocyte differentiation	7	5	0.0015	0.066
GOTERM_BP_FAT	immune effector process	7	5	0.0016	0.071
GOTERM_BP_FAT	positive regulation of immune system process	9	6.4	0.0018	0.076
GOTERM_BP_FAT	somatic diversification of immune receptors	4	2.8	0.002	0.081
GOTERM_BP_FAT	leukocyte activation	9	6.4	0.002	0.078
GOTERM_BP_FAT	positive regulation of immune response	7	5	0.0024	0.091
GOTERM_BP_FAT	T cell differentiation	5	3.5	0.0032	0.12
GOTERM_BP_FAT	V(D)J recombination	3	2.1	0.0037	0.13
GOTERM_BP_FAT	antigen processing and presentation of exogenous peptide antigen	3	2.1	0.0046	0.15
GOTERM_BP_FAT	adaptive immune response	5	3.5	0.0059	0.19
GOTERM_BP_FAT	adaptive immune response based on somatic recombination of immune receptors built from immunoglobulin superfamily domains	5	3.5	0.0059	0.19
GOTERM_BP_FAT	T cell activation	6	4.3	0.0067	0.2
GOTERM_BP_FAT	antigen processing and presentation of exogenous antigen	3	2.1	0.0074	0.22
GOTERM_BP_FAT	positive regulation of cytokine biosynthetic process	4	2.8	0.01	0.28
GOTERM_BP_FAT	antigen processing and presentation of peptide antigen via MHC class I	3	2.1	0.011	0.29
GOTERM_BP_FAT	lymphocyte activation	7	5	0.011	0.29
GOTERM_BP_FAT	regulation of lymphocyte activation	6	4.3	0.013	0.32
GOTERM_BP_FAT	immunoglobulin mediated immune response	4	2.8	0.014	0.34
GOTERM_BP_FAT	regulation of immune effector process	5	3.5	0.015	0.35
GOTERM_BP_FAT	B cell mediated immunity	4	2.8	0.016	0.35
GOTERM_BP_FAT	response to mechanical stimulus	4	2.8	0.016	0.35
GOTERM_BP_FAT	regulation of cell proliferation	15	10.6	0.016	0.35
GOTERM_BP_FAT	lymphocyte differentiation	5	3.5	0.016	0.35
GOTERM_BP_FAT	DNA recombination	5	3.5	0.017	0.36
GOTERM_BP_FAT	somatic diversification of immunoglobulins	3	2.1	0.018	0.37
GOTERM_BP_FAT	regulation of I-kappaB kinase/NF-kappaB cascade	5	3.5	0.018	0.37
GOTERM_BP_FAT	negative regulation of apoptosis	9	6.4	0.018	0.36
GOTERM_BP_FAT	regulation of apoptosis	15	10.6	0.019	0.36
GOTERM_BP_FAT	response to virus	5	3.5	0.019	0.37
GOTERM_BP_FAT	negative regulation of programmed cell death	9	6.4	0.02	0.37
GOTERM_BP_FAT	aging	5	3.5	0.02	0.36
GOTERM_BP_FAT	regulation of programmed cell death	15	10.6	0.02	0.36
GOTERM_BP_FAT	regulation of leukocyte activation	6	4.3	0.02	0.36
GOTERM_BP_FAT	negative regulation of cell death	9	6.4	0.02	0.35
GOTERM_BP_FAT	positive regulation of protein kinase cascade	6	4.3	0.021	0.35
GOTERM_BP_FAT	regulation of cell death	15	10.6	0.021	0.35
GOTERM_BP_FAT	response to abiotic stimulus	9	6.4	0.023	0.37
GOTERM_BP_FAT	positive regulation of nuclear division	3	2.1	0.023	0.37
GOTERM_BP_FAT	positive regulation of mitosis	3	2.1	0.023	0.37
GOTERM_BP_FAT	mismatch repair	3	2.1	0.023	0.37
GOTERM_BP_FAT	response to DNA damage stimulus	9	6.4	0.024	0.38
GOTERM_BP_FAT	regulation of cell activation	6	4.3	0.025	0.38
GOTERM_BP_FAT	intracellular signaling cascade	20	14.2	0.025	0.38
GOTERM_BP_FAT	T cell differentiation in the thymus	3	2.1	0.026	0.39
GOTERM_BP_FAT	lymphocyte mediated immunity	4	2.8	0.028	0.41
GOTERM_BP_FAT	cytokine-mediated signaling pathway	4	2.8	0.028	0.41
GOTERM_BP_FAT	regulation of protein kinase cascade	7	5	0.03	0.42
GOTERM_BP_FAT	immunoglobulin production	3	2.1	0.032	0.44
GOTERM_BP_FAT	regulation of cytokine biosynthetic process	4	2.8	0.032	0.44
GOTERM_BP_FAT	inflammatory response	8	5.7	0.034	0.45
GOTERM_BP_FAT	production of molecular mediator of immune response	3	2.1	0.034	0.45
GOTERM_BP_FAT	B cell activation	4	2.8	0.035	0.45
GOTERM_BP_FAT	negative regulation of leukocyte proliferation	3	2.1	0.036	0.46
GOTERM_BP_FAT	negative regulation of mononuclear cell proliferation	3	2.1	0.036	0.46
GOTERM_BP_FAT	negative regulation of lymphocyte proliferation	3	2.1	0.036	0.46
GOTERM_BP_FAT	negative regulation of L-glutamate transport	2	1.4	0.037	0.46
GOTERM_BP_FAT	cellular response to stress	11	7.8	0.04	0.49
GOTERM_BP_FAT	positive regulation of leukocyte mediated immunity	3	2.1	0.04	0.48
GOTERM_BP_FAT	positive regulation of lymphocyte mediated immunity	3	2.1	0.04	0.48
GOTERM_BP_FAT	innate immune response	5	3.5	0.041	0.48
GOTERM_BP_FAT	positive regulation of cell proliferation	9	6.4	0.041	0.48
GOTERM_BP_FAT	regulation of lymphocyte proliferation	4	2.8	0.043	0.49
GOTERM_BP_FAT	regulation of leukocyte proliferation	4	2.8	0.044	0.5
GOTERM_BP_FAT	regulation of mononuclear cell proliferation	4	2.8	0.044	0.5
GOTERM_BP_FAT	anti-apoptosis	6	4.3	0.045	0.5
GOTERM_BP_FAT	T cell lineage commitment	2	1.4	0.046	0.5
GOTERM_BP_FAT	B cell lineage commitment	2	1.4	0.046	0.5
GOTERM_BP_FAT	regulation of L-glutamate transport	2	1.4	0.046	0.5
GOTERM_BP_FAT	leukocyte mediated immunity	4	2.8	0.047	0.51
GOTERM_BP_FAT	DNA metabolic process	10	7.1	0.049	0.51
GOTERM_BP_FAT	DNA repair	7	5	0.051	0.53
GOTERM_BP_FAT	immune response-activating cell surface receptor signaling pathway	3	2.1	0.052	0.53
GOTERM_BP_FAT	negative regulation of cell proliferation	8	5.7	0.054	0.54
GOTERM_BP_FAT	regulation of anion transport	2	1.4	0.055	0.54
GOTERM_BP_FAT	negative regulation of amino acid transport	2	1.4	0.055	0.54
GOTERM_BP_FAT	activation of immune response	4	2.8	0.059	0.56
GOTERM_BP_FAT	immune response-regulating cell surface receptor signaling pathway	3	2.1	0.059	0.56
GOTERM_BP_FAT	positive regulation of signal transduction	7	5	0.059	0.56
GOTERM_BP_FAT	mRNA catabolic process	3	2.1	0.062	0.57
GOTERM_BP_FAT	positive regulation of I-kappaB kinase/NF-kappaB cascade	4	2.8	0.063	0.57
GOTERM_BP_FAT	positive regulation of interleukin-12 biosynthetic process	2	1.4	0.064	0.57
GOTERM_BP_FAT	positive regulation of immune effector process	3	2.1	0.064	0.57
GOTERM_BP_FAT	antigen processing and presentation of peptide antigen via MHC class II	2	1.4	0.073	0.61
GOTERM_BP_FAT	negative regulation of amine transport	2	1.4	0.073	0.61
GOTERM_BP_FAT	regulation of interleukin-12 biosynthetic process	2	1.4	0.073	0.61
GOTERM_BP_FAT	antigen processing and presentation of exogenous peptide antigen via MHC class II	2	1.4	0.073	0.61
GOTERM_BP_FAT	B cell differentiation	3	2.1	0.075	0.62
GOTERM_BP_FAT	positive regulation of MAPKKK cascade	3	2.1	0.075	0.62
GOTERM_BP_FAT	death	12	8.5	0.078	0.63
GOTERM_BP_FAT	induction of apoptosis	7	5	0.081	0.64
GOTERM_BP_FAT	negative regulation of glucose import	2	1.4	0.081	0.64
GOTERM_BP_FAT	regulation of immunoglobulin secretion	2	1.4	0.081	0.64
GOTERM_BP_FAT	positive regulation of NF-kappaB import into nucleus	2	1.4	0.081	0.64
GOTERM_BP_FAT	induction of programmed cell death	7	5	0.082	0.64
GOTERM_BP_FAT	immune response-activating signal transduction	3	2.1	0.086	0.66
GOTERM_BP_FAT	positive regulation of cell communication	7	5	0.09	0.67
GOTERM_BP_FAT	cellular extravasation	2	1.4	0.09	0.67
GOTERM_BP_FAT	double-strand break repair via nonhomologous end joining	2	1.4	0.09	0.67
GOTERM_BP_FAT	regulation of amino acid transport	2	1.4	0.09	0.67
GOTERM_BP_FAT	negative regulation of organic acid transport	2	1.4	0.09	0.67
GOTERM_BP_FAT	negative regulation of glucose transport	2	1.4	0.09	0.67
GOTERM_BP_FAT	regulation of cytokine production	5	3.5	0.091	0.67
GOTERM_BP_FAT	regulation of lymphocyte mediated immunity	3	2.1	0.091	0.67
GOTERM_BP_FAT	negative regulation of lymphocyte activation	3	2.1	0.091	0.67
GOTERM_BP_FAT	regulation of protein transport	4	2.8	0.092	0.67
GOTERM_BP_FAT	regulation of mitosis	3	2.1	0.097	0.68
GOTERM_BP_FAT	immune response-regulating signal transduction	3	2.1	0.097	0.68
GOTERM_BP_FAT	regulation of nuclear division	3	2.1	0.097	0.68
GOTERM_BP_FAT	regulation of T cell activation	4	2.8	0.098	0.68
GOTERM_BP_FAT	positive regulation of cell-cell adhesion	2	1.4	0.099	0.68
55 genes from your list are not in the output.
Category	Term	Count	%	P-Value	Benjamini
KEGG_PATHWAY	Allograft rejection	10	7.1	1.4e-09	1.3e-07
KEGG_PATHWAY	Graft-versus-host disease	10	7.1	3e-09	1.4e-07
KEGG_PATHWAY	Type I diabetes mellitus	10	7.1	6.1e-09	1.9e-07
KEGG_PATHWAY	Antigen processing and presentation	12	8.5	2.3e-08	5.4e-07
KEGG_PATHWAY	Autoimmune thyroid disease	10	7.1	3.7e-08	7e-07
KEGG_PATHWAY	Aminoacyl-tRNA biosynthesis	9	6.4	9.9e-08	1.5e-06
KEGG_PATHWAY	Asthma	8	5.7	1.4e-07	1.8e-06
KEGG_PATHWAY	Intestinal immune network for IgA production	9	6.4	4.3e-07	4.9e-06
KEGG_PATHWAY	Viral myocarditis	9	6.4	7.7e-06	8e-05
KEGG_PATHWAY	Systemic lupus erythematosus	10	7.1	1.2e-05	0.00011
KEGG_PATHWAY	Cell adhesion molecules (CAMs)	10	7.1	0.00012	0.001
KEGG_PATHWAY	Primary immunodeficiency	4	2.8	0.014	0.11
KEGG_PATHWAY	Cytokine-cytokine receptor interaction	9	6.4	0.038	0.24
106 genes from your list are not in the output.
